# Supplementary material for: Maternal blood pressure associates with placental DNA methylation both directly and through alterations in cell-type composition
Source: BMC Med. 2022 Oct 20;20:397. doi: 10.1186/s12916-022-02610-y (PMC9585724; doi:10.1186/s12916-022-02610-y)
Supplement: Supplementary file 2 — Additional file 2: Supplementary tables ST1-ST12. ST1 – Participants’ characteristics; ST2 - Global methylation analyses; ST3 - Inflation Factors; ST4 - Top 100 DMPs; ST5 - Replication Analysis; ST6 - DMRs; ST7 - Trait Enrichment; ST8 - Gene enrichment; ST9 - Sensitivity analyses of DMRs; ST10 - Association between blood pressure and cell-type composition; ST11 – Compositional mediation analysis; ST12 - Mediation analysis: role of the ratio Stromal/Syncytiotrophoblasts. [file 12916_2022_2610_MOESM2_ESM.xlsx]

## Sheet: ST1 - Characteristics
ST1 - Participants' Characteristics
Supplementary Table ST1.A. Characteristics of EDEN participants with available DNA methylation measurements (n=668) versus the rest of the cohort (n=1334). BMI: Body Mass Index; GDM: Gestational Diabetes Mellitus; HDP: Hypertensive Disorder in Pregnancy; SBP: Systolic Blood Pressure; DBP: Diastolic Blood Pressure; MAP: Mean Arterial Pressure; PP: Pulse Pressure				Supplementary Table ST1.B. Summary of reference placental cell-type estimates in the EDEN cohort. Proportions were computed using reference data from the R package planet and the nRPC method.
	EDEN Participants	Rest of the EDEN cohort
	with DNA Methylation measurements	(N=1334)
	(N=668)			Reference Cell Type	Estimated Proportion (95% CI)
Center of recruitment :				Endothelial	0.09 [0.08;0.11]
Nancy	381 (57.1%)	653 (49.0%)		Hofbauer	0.02 [0.01;0.03]
Poitiers	286 (42.9%)	681 (51.0%)		nRBC	0.02 [0.01;0.02]
Maternal age (years)	29.0 [25.0;32.0]	30.0 [26.0;33.0]		Stromal	0.10 [0.08;0.12]
Maternal parity :				Syncytiotrophoblast	0.64 [0.58;0.69]
>0	366 (54.9%)	688 (51.6%)		Trophoblasts	0.13 [0.09;0.17]
0	300 (45.0%)	548 (41.1%)
'Missing'	1 (0.15%)	98 (7.35%)
Child sex :
Female	319 (47.8%)	584 (43.8%)
Male	348 (52.2%)	651 (48.8%)
'Missing'	0 (0.00%)	99 (7.42%)
Maternal BMI :
normal	456 (68.4%)	888 (66.6%)
obesity	40 (6.00%)	124 (9.30%)
overweight	112 (16.8%)	220 (16.5%)
underweight	59 (8.85%)	102 (7.65%)
Maternal Education attainment
(number of years after high school):
>2 years	421 (63.1%)	873 (65.4%)
0-2 years	114 (17.1%)	236 (17.7%)
0 year	132 (19.8%)	225 (16.9%)
Maternal smoking Status :
continued Smoker	208 (31.2%)	305 (22.9%)
former Smoker	69 (10.3%)	106 (7.95%)
non Smoker	381 (57.1%)	830 (62.2%)
'Missing'	9 (1.35%)	93 (6.97%)
Gestational duration (weeks)	40.0 [38.9;40.9]	40.0 [38.9;40.9]
Preterm (< 37 weeks) :
No	635 (95.2%)	1158 (86.8%)
Yes	32 (4.80%)	79 (5.92%)
'Missing'	0 (0.00%)	97 (7.27%)
Season of conception :
January-March	143 (21.4%)	301 (22.6%)
April-June	153 (22.9%)	285 (21.4%)
July-September	188 (28.2%)	393 (29.5%)
October-December	183 (27.4%)	350 (26.2%)
'Missing'	0 (0.00%)	5 (0.37%)
GDM :
No	625 (93.7%)	1267 (95.0%)
Yes	42 (6.30%)	67 (5.02%)
HDP :
Gestational hypertension	17 (2.55%)	39 (2.92%)
Normotensive	632 (94.8%)	1175 (88.1%)
Preeclampsia	17 (2.55%)	23 (1.72%)
'Missing'	1 (0.15%)	97 (7.27%)
BP indicators (original Values in mmHg) :
SBP	115 [110;122]	116 [110;121]
DBP	64.9 [61.4;69.2]	66.0 [62.4;70.0]
MAP	81.6 [78.0;85.9]	82.4 [78.8;86.5]
PP	50.2 [46.2;54.5]	49.1 [45.0;54.0]
Number of measurements	9.00 [7.25;10.0]	8.00 [7.00;10.0]

## Sheet: ST2 - Global Meth.
ST2 - Global methylation analysis
Supplementary Table ST2.A. Summary statistics of association tests between BP indicators and global methylation levels as measured through LINE1 and Alu median methylation levels. Wald test p-values and the estimate of the adjusted robust linear regression parameter for BP indicators are reported. No test reached significance (p-value<0.05).
		LINE-1		Alu
Time Window	BP indicator	P-value	Estimate	P-value	Estimate
Early pregnancy	SBP	4.36E-01	-4.75E-04	5.58E-01	2.00E-04
Early pregnancy	DBP	4.02E-01	-7.47E-04	6.36E-01	-2.55E-04
Early pregnancy	MAP	3.76E-01	-7.29E-04	9.60E-01	-2.36E-05
Early pregnancy	PP	8.76E-01	-1.48E-04	2.39E-01	6.30E-04
Late pregnancy	SBP	3.23E-01	-5.43E-04	9.72E-01	-1.09E-05
Late pregnancy	DBP	7.63E-02	-1.82E-03	1.45E-01	-8.64E-04
Late pregnancy	MAP	1.32E-01	-1.31E-03	3.23E-01	-4.72E-04
Late pregnancy	PP	7.47E-01	2.85E-04	1.81E-01	6.45E-04
Pregnancy	SBP	2.24E-01	-6.78E-04	7.59E-01	1.01E-04
Pregnancy	DBP	9.87E-02	-1.37E-03	2.77E-01	-5.77E-04
Pregnancy	MAP	1.10E-01	-1.21E-03	5.72E-01	-2.65E-04
Pregnancy	PP	9.26E-01	-7.89E-05	1.39E-01	7.19E-04
Supplementary Table ST2.B. P-values from the variance component test of association between global methylation profiles and BP indicators computed using GAMP. Tests on density were significant (p-value<0.05) only for DBP and MAP during late pregnancy. There were no significant results among tests performed on the cumulative distribution functions (cdf).
		Main model		Model further adjusted for cell composition
Time Window	BP indicator	P-value on densities	P-value on cdf	P-value on densities	P-value on cdf
Early pregnancy	SBP	5.23E-01	8.86E-01	0.377646	0.553017
Early pregnancy	DBP	8.21E-01	9.36E-01	0.771336	1
Early pregnancy	MAP	6.58E-01	9.57E-01	0.545973	0.967307
Early pregnancy	PP	5.81E-01	7.83E-01	0.461839	0.360548
Late pregnancy	SBP	5.53E-02	3.86E-01	0.0213505	0.196509
Late pregnancy	DBP	3.26E-03	1.74E-01	0.00142789	0.108001
Late pregnancy	MAP	5.34E-03	1.81E-01	0.00181792	0.0980322
Late pregnancy	PP	1.00E+00	1.00E+00	1	0.740849
Pregnancy	SBP	2.05E-01	6.22E-01	0.104467	0.316308
Pregnancy	DBP	9.28E-02	5.44E-01	0.0628627	0.498488
Pregnancy	MAP	9.66E-02	5.19E-01	0.0533214	0.38731
Pregnancy	PP	8.92E-01	1.00E+00	0.664027	0.446162

## Sheet: ST3 - Inflation Factors
ST3 - Genomic inflation
Supplementary Table ST3. Inflation factors (lambda) and Bayesian genomic Inflation Factors (BIF) estimated using BACON. A coefficient close to 1 indicates no genomic inflation. Our various EWAS showed no substantial BIF; we therefore did not correct test p-values for genomic inflation.
BP Indicator	Window	lambda	BIF
DBP	Early Pregnancy	0.99	0.94
DBP	Late Pregnancy	1.91	1.24
DBP	Pregnancy	1.37	1.07
MAP	Early Pregnancy	1.06	0.98
MAP	Late Pregnancy	1.89	1.24
MAP	Pregnancy	1.43	1.11
PP	Early Pregnancy	0.92	0.94
PP	Late Pregnancy	0.85	0.91
PP	Pregnancy	0.9	0.94
SBP	Early Pregnancy	1.08	1
SBP	Late Pregnancy	1.41	1.12
SBP	Pregnancy	1.29	1

## Sheet: ST4 - Top 100 DMPs
ST4 - EWAS results
Supplementary table ST4: Top 100 differentially methylated positions (DMP)
CpG	Position	Gene	Location	Exposure	Window	MeanBeta	raw_p_value	FDR
cg14173258	6:28832474			DBP	Early Pregnancy	0.00240158	7.45927e-06	0.999541
cg19161424	15:33360901	FMN1	TSS1500	DBP	Early Pregnancy	-0.00196477	1.09803e-05	0.999541
cg14338526	3:172394394	NCEH1	5'UTR;Body;Body;5'UTR	DBP	Early Pregnancy	0.00126067	1.393e-05	0.999541
cg26205131	5:1444878	SLC6A3	5'UTR	DBP	Early Pregnancy	0.000546462	1.58233e-05	0.999541
cg18767920	18:33048493	INO80C	3'UTR;3'UTR	DBP	Early Pregnancy	0.00159685	2.58949e-05	0.999541
cg22045990	1:32828105	LOC100128071;TSSK3	1stExon;5'UTR;TSS1500	DBP	Early Pregnancy	0.0013047	3.09244e-05	0.999541
cg04172497	11:59382296	OSBP	Body	DBP	Early Pregnancy	0.00134402	7.02323e-05	0.999541
cg07741984	3:111805005	C3orf52	TSS200	DBP	Early Pregnancy	-0.000523446	7.42999e-05	0.999541
cg11924931	6:96967490			DBP	Early Pregnancy	0.00131497	7.48288e-05	0.999541
cg00053851	1:226270442			DBP	Early Pregnancy	0.00186975	7.80565e-05	0.999541
cg05066096	7:4781872	FOXK1	Body	DBP	Early Pregnancy	0.00169159	8.73209e-05	0.999541
cg01423964	1:111217575	KCNA3	1stExon;5'UTR	DBP	Early Pregnancy	0.000280335	8.85318e-05	0.999541
cg16548254	2:27601342	ZNF513	Body	DBP	Early Pregnancy	0.001515	9.29166e-05	0.999541
cg24990808	15:99434633	IGF1R	Body	DBP	Early Pregnancy	0.0032499	9.95213e-05	0.999541
cg20104243	12:133060347			DBP	Early Pregnancy	0.00222893	0.000101757	0.999541
cg11308046	5:154182889	LARP1	Body;Body	DBP	Early Pregnancy	0.00162975	0.000103723	0.999541
cg25597390	10:5333615			DBP	Early Pregnancy	0.00285181	0.000115388	0.999541
cg19774782	10:123909356	TACC2	Body;Body	DBP	Early Pregnancy	0.00102819	0.000118508	0.999541
cg24943002	19:3962194	DAPK3;MIR637	TSS1500;Body	DBP	Early Pregnancy	0.00169249	0.000119909	0.999541
cg17427002	7:12443146	VWDE	Body	DBP	Early Pregnancy	0.000783559	0.000124256	0.999541
cg23598360	7:5370205	TNRC18	Body	DBP	Early Pregnancy	-0.000355529	0.000124635	0.999541
cg09961571	19:39421871	MRPS12;SARS2	5'UTR;5'UTR;TSS1500;5'UTR;1stExon;TSS1500	DBP	Early Pregnancy	0.00126848	0.000129337	0.999541
cg08908264	4:79473488	ANXA3	5'UTR	DBP	Early Pregnancy	-0.00202553	0.000134834	0.999541
cg15777323	2:48543165	FOXN2	5'UTR	DBP	Early Pregnancy	0.00101623	0.000139149	0.999541
cg25581826	20:2821485	FAM113A;VPS16	TSS200;Body;Body	DBP	Early Pregnancy	0.000395746	0.000139654	0.999541
cg09951047	9:97848306	C9orf3;MIR24-1	3'UTR;Body	DBP	Early Pregnancy	0.00149767	0.000140523	0.999541
cg16965475	1:52870119	ORC1L;PRPF38A	1stExon;5'UTR;TSS200	DBP	Early Pregnancy	0.000607954	0.000148217	0.999541
cg10783086	15:102345981	OR4F6	1stExon	DBP	Early Pregnancy	-0.00538652	0.00014983	0.999541
cg17493885	5:176559558	NSD1	TSS1500;TSS1500	DBP	Early Pregnancy	0.0016093	0.000154096	0.999541
cg08822898	12:68725347	MDM1	Body;Body	DBP	Early Pregnancy	0.00194747	0.000168873	0.999541
cg01547609	14:23426164	HAUS4	5'UTR;1stExon;5'UTR;1stExon;1stExon;5'UTR	DBP	Early Pregnancy	0.000332829	0.000170085	0.999541
cg17242144	19:10531498	PDE4A	1stExon	DBP	Early Pregnancy	-0.000307131	0.000176314	0.999541
cg09592903	2:55203963	RTN4	Body;Body;Body;Body;Body	DBP	Early Pregnancy	0.00134413	0.000181265	0.999541
cg10196459	17:1133631			DBP	Early Pregnancy	0.00311975	0.000181857	0.999541
cg26662732	1:155236380	CLK2	Body	DBP	Early Pregnancy	0.00168408	0.000188242	0.999541
cg17515767	13:114087521	ADPRHL1	Body;Body	DBP	Early Pregnancy	0.00149889	0.000201293	0.999541
cg06617341	2:177005611			DBP	Early Pregnancy	0.000386427	0.000202422	0.999541
cg01522083	16:1400861	C16orf42;GNPTG	Body;TSS1500	DBP	Early Pregnancy	0.00185686	0.000203917	0.999541
cg13686412	17:79914605	NOTUM	Body	DBP	Early Pregnancy	0.00046865	0.00020454	0.999541
cg08965656	12:3186504	TSPAN9	TSS200;TSS200	DBP	Early Pregnancy	0.000423525	0.000210369	0.999541
cg19522460	11:124493152	TBRG1	Body;Body	DBP	Early Pregnancy	0.000496028	0.000210988	0.999541
cg05355792	15:52971398	KIAA1370	TSS1500	DBP	Early Pregnancy	0.000478749	0.000214223	0.999541
cg21811204	5:132158625	SHROOM1	Body	DBP	Early Pregnancy	0.00395275	0.000214525	0.999541
cg26450747	19:55628998	PPP1R12C	TSS200	DBP	Early Pregnancy	0.000467448	0.000216166	0.999541
cg11775595	19:1453909	APC2	Body	DBP	Early Pregnancy	0.00172001	0.000219874	0.999541
cg14543527	12:133202842	POLE	Body	DBP	Early Pregnancy	-0.000292974	0.000223945	0.999541
cg08856601	1:65730351	DNAJC6	TSS200	DBP	Early Pregnancy	0.00305716	0.000227134	0.999541
cg16532606	17:46036419	PRR15L	TSS1500	DBP	Early Pregnancy	0.00192276	0.000227628	0.999541
cg07530241	16:85246346			DBP	Early Pregnancy	0.00133115	0.000234696	0.999541
cg25948180	11:34936781	APIP;PDHX	TSS1500;TSS1500;Body;TSS1500	DBP	Early Pregnancy	0.00200071	0.000238655	0.999541
cg22453656	1:15478618	C1orf126;TMEM51	TSS1500;TSS1500;Body	DBP	Early Pregnancy	0.00158067	0.000241342	0.999541
cg18259504	14:51000058	ATL1;MAP4K5	1stExon;TSS1500;5'UTR;TSS1500	DBP	Early Pregnancy	-0.000749774	0.000245276	0.999541
cg09645772	5:180688272	TRIM52	TSS200	DBP	Early Pregnancy	0.000473137	0.000248779	0.999541
cg20378070	6:30641179	DHX16	TSS1500;TSS1500	DBP	Early Pregnancy	0.00118677	0.000255179	0.999541
cg17710868	19:12949047	MAST1	TSS1500	DBP	Early Pregnancy	0.000435782	0.000264328	0.999541
cg07478501	19:11305231	KANK2	5'UTR;1stExon;5'UTR	DBP	Early Pregnancy	0.00102059	0.000271252	0.999541
cg26981651	6:32147670	RNF5;RNF5P1	Body;Body	DBP	Early Pregnancy	0.00114061	0.000278207	0.999541
cg19323245	6:80716898	TTK	Body;Body	DBP	Early Pregnancy	0.00144423	0.000282738	0.999541
cg03267742	17:686545	GLOD4;RNMTL1	Body;TSS1500	DBP	Early Pregnancy	0.0015486	0.000291683	0.999541
cg17697739	6:1873340	GMDS	Body	DBP	Early Pregnancy	0.00145909	0.000295391	0.999541
cg23663824	4:187112650	CYP4V2	TSS200	DBP	Early Pregnancy	0.00119328	0.00030369	0.999541
cg11741902	3:57113245	ARHGEF3	5'UTR	DBP	Early Pregnancy	0.00033087	0.000304377	0.999541
cg02576395	1:27884179	AHDC1	5'UTR	DBP	Early Pregnancy	0.000825612	0.000304567	0.999541
cg14058432	14:56584702	PELI2	TSS1500	DBP	Early Pregnancy	0.000325936	0.000306636	0.999541
cg05720891	17:79001080			DBP	Early Pregnancy	0.00229577	0.000316593	0.999541
cg21644856	17:80693292	FN3K	TSS200	DBP	Early Pregnancy	0.000770376	0.000316884	0.999541
cg24331301	10:73156377	CDH23	TSS1500;TSS1500	DBP	Early Pregnancy	0.000939485	0.000318743	0.999541
cg19604222	3:99979547	TBC1D23	TSS200	DBP	Early Pregnancy	0.00028637	0.000325407	0.999541
cg01384143	3:62304554	C3orf14	TSS1500	DBP	Early Pregnancy	0.00054597	0.000337859	0.999541
cg18525965	19:46145630			DBP	Early Pregnancy	0.000502329	0.000344014	0.999541
cg24289912	10:129845739	PTPRE	TSS200;Body	DBP	Early Pregnancy	-0.00182502	0.00035549	0.999541
cg18041123	17:8380351	MYH10	Body	DBP	Early Pregnancy	0.00123808	0.000365238	0.999541
cg27220660	16:29820429	MAZ	Body;Body	DBP	Early Pregnancy	0.00177517	0.00036701	0.999541
cg06559932	13:98829512	FARP1;RNF113B	5'UTR;5'UTR;5'UTR;1stExon	DBP	Early Pregnancy	0.00216206	0.000368063	0.999541
cg04337688	16:89557739	ANKRD11	TSS1500	DBP	Early Pregnancy	0.00053804	0.000368664	0.999541
cg18016304	15:31287286			DBP	Early Pregnancy	0.00209694	0.000369237	0.999541
cg00990377	8:141572536	EIF2C2	Body;Body	DBP	Early Pregnancy	0.000906886	0.000371776	0.999541
cg03795378	14:20978481	RNASE10	TSS200	DBP	Early Pregnancy	0.00148924	0.000383345	0.999541
cg04006913	6:57087066	RAB23	5'UTR;TSS1500;1stExon	DBP	Early Pregnancy	0.0003724	0.000383419	0.999541
cg03778788	7:123672190	TMEM229A	1stExon	DBP	Early Pregnancy	0.000287739	0.000385657	0.999541
cg04835811	4:174431922			DBP	Early Pregnancy	-0.00138082	0.000391756	0.999541
cg01758022	8:141557171	EIF2C2	Body;Body	DBP	Early Pregnancy	0.000744821	0.000394248	0.999541
cg06170683	16:3740774	TRAP1	Body	DBP	Early Pregnancy	0.00221924	0.000394512	0.999541
cg03715751	11:44749119			DBP	Early Pregnancy	0.000591196	0.000397812	0.999541
cg15416735	14:38068858			DBP	Early Pregnancy	0.00384957	0.000408334	0.999541
cg23878831	11:93392398			DBP	Early Pregnancy	0.00251383	0.000416211	0.999541
cg06547513	5:173042843	BOD1	Body;Body	DBP	Early Pregnancy	0.0016424	0.000421962	0.999541
cg15032098	4:41258560	UCHL1	TSS1500	DBP	Early Pregnancy	0.00282918	0.000424387	0.999541
cg16219246	4:57396890			DBP	Early Pregnancy	0.000453469	0.000425701	0.999541
cg15257836	17:1133706			DBP	Early Pregnancy	0.00219068	0.000426049	0.999541
cg09250146	1:109791946	CELSR2	TSS1500	DBP	Early Pregnancy	0.000944904	0.000441875	0.999541
cg00022492	15:41055530	GCHFR	TSS1500	DBP	Early Pregnancy	0.000613395	0.000444226	0.999541
cg24652919	16:3073191	HCFC1R1;THOC6	Body;Body;Body;TSS1500;TSS1500	DBP	Early Pregnancy	0.00238647	0.000445714	0.999541
cg17139322	6:31940089	DOM3Z;STK19	Body;Body;Body;TSS200	DBP	Early Pregnancy	0.000306135	0.000455927	0.999541
cg03178042	16:68544012			DBP	Early Pregnancy	0.00161107	0.000456197	0.999541
cg12922093	7:24767644	DFNA5	5'UTR;Body;Body	DBP	Early Pregnancy	0.00114002	0.000459306	0.999541
cg11962310	20:3073916			DBP	Early Pregnancy	0.00246063	0.000461183	0.999541
cg06513194	19:47744517			DBP	Early Pregnancy	0.000332454	0.000464348	0.999541
cg13798842	15:91450714	MAN2A2	Body	DBP	Early Pregnancy	0.00116168	0.000465724	0.999541
cg07157830	1:236228741	NID1	TSS1500	DBP	Early Pregnancy	0.000702104	0.000465943	0.999541
cg14640621	10:124906748	HMX2	TSS1500	DBP	Late Pregnancy	0.00414033	7.14118e-07	0.128465
cg15009698	5:77590494	AP3B1	5'UTR;1stExon	DBP	Late Pregnancy	0.000186676	1.08278e-06	0.128465
cg00989160	3:41038496			DBP	Late Pregnancy	-0.00184416	1.64328e-06	0.128465
cg07732421	5:74633253	HMGCR	5'UTR;5'UTR	DBP	Late Pregnancy	0.000719669	2.00388e-06	0.128465
cg20822365	15:83621694	HOMER2	TSS1500;TSS1500;TSS1500;TSS1500	DBP	Late Pregnancy	0.00056069	2.1978e-06	0.128465
cg24303814	19:10443689	RAVER1	Body	DBP	Late Pregnancy	0.000795034	2.81007e-06	0.128465
cg07018577	1:180831396	XPR1	Body;Body	DBP	Late Pregnancy	-0.00119401	2.86898e-06	0.128465
cg24279243	4:38676559	KLF3	5'UTR	DBP	Late Pregnancy	-0.00350613	2.87359e-06	0.128465
cg03069098	6:155470310	TIAM2	Body	DBP	Late Pregnancy	-0.00153912	3.28481e-06	0.128465
cg21616785	11:102150686			DBP	Late Pregnancy	-0.00319959	3.49217e-06	0.128465
cg04635736	17:7343939	FGF11	Body	DBP	Late Pregnancy	0.00350974	4.51405e-06	0.130648
cg10176457	19:797221	PTBP1	TSS200;TSS200;TSS200;TSS200	DBP	Late Pregnancy	0.000566945	4.80108e-06	0.130648
cg00816008	16:82203996	MPHOSPH6	TSS200	DBP	Late Pregnancy	0.000268217	5.60677e-06	0.130648
cg24967553	3:192538433	C3orf59	Body	DBP	Late Pregnancy	-0.00270458	5.68261e-06	0.130648
cg06422467	6:30720484			DBP	Late Pregnancy	0.00254841	6.11061e-06	0.130648
cg16573663	11:67169076	PPP1CA	Body;Body;Body	DBP	Late Pregnancy	0.000784754	6.45556e-06	0.130648
cg26094185	13:42031584	C13orf15	5'UTR;1stExon	DBP	Late Pregnancy	0.000384669	6.73017e-06	0.130648
cg04293888	17:7343790	FGF11	Body	DBP	Late Pregnancy	0.00461079	6.90642e-06	0.130648
cg21637321	12:113772992	SLC24A6	TSS200	DBP	Late Pregnancy	0.000745065	6.96056e-06	0.130648
cg26660800	17:59480926	TBX2	Body	DBP	Late Pregnancy	0.00365342	7.10302e-06	0.130648
cg13909730	7:92466080	CDK6	TSS200	DBP	Late Pregnancy	0.000624386	8.20475e-06	0.132423
cg04398916	16:71323367	FTSJD1	5'UTR;1stExon;TSS200	DBP	Late Pregnancy	0.000202795	8.46948e-06	0.132423
cg24685071	2:27592886	EIF2B4;SNX17	Body;TSS1500;1stExon;5'UTR;Body	DBP	Late Pregnancy	0.00037921	8.86985e-06	0.132423
cg25608973	2:21022431	C2orf43	5'UTR	DBP	Late Pregnancy	0.000377729	9.14672e-06	0.132423
cg16714154	7:4652671			DBP	Late Pregnancy	-0.00413551	1.01187e-05	0.132423
cg24631360	3:111698088	ABHD10	Body	DBP	Late Pregnancy	0.000397478	1.03057e-05	0.132423
cg02261543	11:10800368	CTR9	Body	DBP	Late Pregnancy	0.00316823	1.04219e-05	0.132423
cg22134823	13:101927875	NALCN	Body	DBP	Late Pregnancy	-0.00246171	1.04224e-05	0.132423
cg04573550	14:38680313	SSTR1	3'UTR	DBP	Late Pregnancy	0.00867697	1.06459e-05	0.132423
cg22246918	13:51094655			DBP	Late Pregnancy	-0.000980754	1.1266e-05	0.132423
cg09183388	5:176237304	UNC5A	TSS1500	DBP	Late Pregnancy	0.00107627	1.14829e-05	0.132423
cg11388258	1:151484008	CGN	5'UTR	DBP	Late Pregnancy	0.00112927	1.18329e-05	0.132423
cg00794529	3:52445096	BAP1;PHF7	1stExon;5'UTR;5'UTR;TSS1500;1stExon	DBP	Late Pregnancy	0.00033141	1.18793e-05	0.132423
cg05926667	18:21737584	CABYR	Body;3'UTR;Body;3'UTR;Body;Body	DBP	Late Pregnancy	-0.000570539	1.35083e-05	0.135938
cg23818528	11:69894888			DBP	Late Pregnancy	-0.00209546	1.37034e-05	0.135938
cg20607318	19:36391512	NFKBID	1stExon;5'UTR	DBP	Late Pregnancy	0.0010147	1.38406e-05	0.135938
cg27333706	1:209602002	LOC642587	TSS200	DBP	Late Pregnancy	-0.00220985	1.40136e-05	0.135938
cg07284546	16:690468	FAM195A	TSS1500	DBP	Late Pregnancy	-0.00126569	1.40422e-05	0.135938
cg25468058	1:150953680	ANXA9	TSS1500	DBP	Late Pregnancy	-0.00232911	1.53334e-05	0.140713
cg08221093	16:68119222	NFATC3	TSS200;TSS200;TSS200;TSS200	DBP	Late Pregnancy	0.000265316	1.55354e-05	0.140713
cg05029193	1:78148830	ZZZ3	TSS1500	DBP	Late Pregnancy	0.000365414	1.62936e-05	0.140713
cg10556076	1:166845741	TADA1	TSS200	DBP	Late Pregnancy	0.000365165	1.6804e-05	0.140713
cg13969788	9:35689475	TPM2	Body;Body;Body	DBP	Late Pregnancy	0.00148314	1.68356e-05	0.140713
cg04652441	15:66585582	DIS3L	TSS200;TSS1500	DBP	Late Pregnancy	0.000722911	1.69805e-05	0.140713
cg15462925	8:12613305	LONRF1	TSS1500	DBP	Late Pregnancy	0.000358438	1.74847e-05	0.140713
cg14226131	12:77157699	ZDHHC17	TSS200	DBP	Late Pregnancy	0.000382422	1.84423e-05	0.140713
cg08431899	2:176949771	EVX2	TSS1500	DBP	Late Pregnancy	0.00825374	1.87161e-05	0.140713
cg07223164	4:109571402	OSTC	TSS1500	DBP	Late Pregnancy	0.0012393	1.87287e-05	0.140713
cg02696790	15:75250997	RPP25	TSS1500	DBP	Late Pregnancy	0.000249382	1.87432e-05	0.140713
cg24495585	4:56659985			DBP	Late Pregnancy	0.00404565	2.00475e-05	0.14178
cg17336714	19:42721974	DEDD2	TSS200	DBP	Late Pregnancy	0.000471987	2.01099e-05	0.14178
cg20652787	6:41863119	USP49	TSS200	DBP	Late Pregnancy	0.000516539	2.02303e-05	0.14178
cg15089025	1:161147190	B4GALT3	5'UTR	DBP	Late Pregnancy	0.00047016	2.04269e-05	0.14178
cg09572169	11:16947062	PLEKHA7	Body	DBP	Late Pregnancy	0.000612279	2.12332e-05	0.144247
cg04839274	20:30160903			DBP	Late Pregnancy	0.000555002	2.23238e-05	0.144247
cg27345282	3:196295526	FBXO45;WDR53	TSS200;TSS200	DBP	Late Pregnancy	0.000429327	2.27625e-05	0.144247
cg07823585	1:95392682	CNN3	5'UTR;1stExon	DBP	Late Pregnancy	0.000474915	2.3109e-05	0.144247
cg09907758	11:63537459	C11orf95	TSS1500	DBP	Late Pregnancy	-0.00123816	2.32441e-05	0.144247
cg02982559	15:52971788	KIAA1370	TSS1500	DBP	Late Pregnancy	0.000441742	2.39359e-05	0.144247
cg12365396	15:75744976	SIN3A	TSS1500;5'UTR;TSS1500	DBP	Late Pregnancy	0.000639833	2.43505e-05	0.144247
cg11714801	19:41859555	TGFB1	5'UTR;1stExon	DBP	Late Pregnancy	0.00191225	2.46096e-05	0.144247
cg02315971	7:121784249	AASS	1stExon;5'UTR	DBP	Late Pregnancy	0.000467214	2.48646e-05	0.144247
cg15679813	22:45405627	PHF21B	TSS200;5'UTR	DBP	Late Pregnancy	0.000488768	2.72275e-05	0.144247
cg13565891	19:7676731	KIAA1543	Body;Body	DBP	Late Pregnancy	0.00337041	2.72525e-05	0.144247
cg22158051	5:143172092			DBP	Late Pregnancy	0.00262813	2.73391e-05	0.144247
cg22938308	19:54372927	MYADM	5'UTR;5'UTR;5'UTR;5'UTR;1stExon;5'UTR	DBP	Late Pregnancy	0.000492025	2.7964e-05	0.144247
cg03235761	16:11038308	CLEC16A	TSS200	DBP	Late Pregnancy	0.000226283	2.79898e-05	0.144247
cg01859739	19:58739986	ZNF544	TSS200	DBP	Late Pregnancy	0.000293493	2.80244e-05	0.144247
cg05721253	8:37553136	ZNF703	TSS200	DBP	Late Pregnancy	0.000389045	2.83568e-05	0.144247
cg19251280	8:98657731	MTDH	Body	DBP	Late Pregnancy	0.00245861	2.96284e-05	0.144247
cg07935902	4:10024364	SLC2A9	TSS1500;Body	DBP	Late Pregnancy	-0.00237903	2.99871e-05	0.144247
cg03707955	15:61237076	RORA	Body	DBP	Late Pregnancy	-0.0032101	3.00328e-05	0.144247
cg06190759	16:71757240			DBP	Late Pregnancy	0.000662952	3.08623e-05	0.144247
cg03020885	11:116643423	BUD13	Body;Body	DBP	Late Pregnancy	0.000413886	3.11663e-05	0.144247
cg00165323	1:70035080			DBP	Late Pregnancy	0.00544747	3.1597e-05	0.144247
cg11696922	8:20161053			DBP	Late Pregnancy	0.000672656	3.17729e-05	0.144247
cg17222682	1:82147424			DBP	Late Pregnancy	-0.00252155	3.21751e-05	0.144247
cg26705425	19:54024076	ZNF331	TSS200	DBP	Late Pregnancy	0.000243111	3.23268e-05	0.144247
cg24868201	22:18923881	PRODH	TSS200	DBP	Late Pregnancy	0.000445527	3.23885e-05	0.144247
cg09633533	22:37418198	MPST	5'UTR;Body;5'UTR;Body	DBP	Late Pregnancy	0.0011598	3.24369e-05	0.144247
cg06394897	1:33502464	AK2	1stExon;1stExon;5'UTR;5'UTR	DBP	Late Pregnancy	0.000317789	3.29865e-05	0.144247
cg13466970	1:211555909	C1orf97	TSS200	DBP	Late Pregnancy	0.000364654	3.30669e-05	0.144247
cg07835254	1:65532761			DBP	Late Pregnancy	0.00035693	3.37724e-05	0.144247
cg21540035	7:99612715	ZKSCAN1	TSS1500	DBP	Late Pregnancy	-0.00261456	3.37902e-05	0.144247
cg11741902	3:57113245	ARHGEF3	5'UTR	DBP	Late Pregnancy	0.000397718	3.39564e-05	0.144247
cg03313364	17:40440904	STAT5A	5'UTR	DBP	Late Pregnancy	0.00166526	3.40553e-05	0.144247
cg15724272	4:89513644	HERC3	TSS200	DBP	Late Pregnancy	0.000418401	3.41144e-05	0.144247
cg00508123	4:146540553	MMAA	1stExon;5'UTR	DBP	Late Pregnancy	0.000283525	3.58507e-05	0.145926
cg04053118	11:123525714	SCN3B	TSS1500;TSS1500	DBP	Late Pregnancy	0.000522545	3.68157e-05	0.145926
cg07216133	6:7142066	RREB1	5'UTR;5'UTR;5'UTR;5'UTR	DBP	Late Pregnancy	-0.00348967	3.80313e-05	0.145926
cg02358172	15:81616486	STARD5	5'UTR;1stExon	DBP	Late Pregnancy	0.000396577	3.84284e-05	0.145926
cg26663686	8:144241809	LY6H	5'UTR;TSS200;TSS1500	DBP	Late Pregnancy	0.000626214	3.86436e-05	0.145926
cg16130238	14:22958402			DBP	Late Pregnancy	-0.00227833	3.87716e-05	0.145926
cg13534424	7:44365292	CAMK2B	TSS200;TSS200;TSS200;TSS200;TSS200;TSS200;TSS200;TSS200	DBP	Late Pregnancy	0.000559207	3.8785e-05	0.145926
cg03876030	11:129872826	NCRNA00167;PRDM10	Body;TSS200;TSS200	DBP	Late Pregnancy	0.000408858	3.90456e-05	0.145926
cg26812418	4:166299976	CPE	TSS200	DBP	Late Pregnancy	0.000481912	3.93107e-05	0.145926
cg15475851	10:105037349	INA	1stExon	DBP	Late Pregnancy	0.000311448	3.933e-05	0.145926
cg26291848	8:141608316	EIF2C2	Body;Body	DBP	Late Pregnancy	0.00169823	4.00061e-05	0.145926
cg00320159	20:48429251	SLC9A8	1stExon;5'UTR	DBP	Late Pregnancy	0.000509303	4.00267e-05	0.145926
cg12583138	11:78053743	GAB2	TSS1500;Body	DBP	Late Pregnancy	-0.000683826	4.0094e-05	0.145926
cg14338526	3:172394394	NCEH1	5'UTR;Body;Body;5'UTR	DBP	pregnancy	0.00126713	6.24197e-06	0.405061
cg23598360	7:5370205	TNRC18	Body	DBP	pregnancy	-0.000383945	7.05549e-06	0.405061
cg14640621	10:124906748	HMX2	TSS1500	DBP	pregnancy	0.00330588	1.09954e-05	0.405061
cg05926667	18:21737584	CABYR	Body;3'UTR;Body;3'UTR;Body;Body	DBP	pregnancy	-0.000495671	1.31535e-05	0.405061
cg24967553	3:192538433	C3orf59	Body	DBP	pregnancy	-0.00228802	1.34703e-05	0.405061
cg20652787	6:41863119	USP49	TSS200	DBP	pregnancy	0.000467339	1.35265e-05	0.405061
cg11741902	3:57113245	ARHGEF3	5'UTR	DBP	pregnancy	0.000369967	1.35435e-05	0.405061
cg24289912	10:129845739	PTPRE	TSS200;Body	DBP	pregnancy	-0.00208522	1.72332e-05	0.405061
cg14226131	12:77157699	ZDHHC17	TSS200	DBP	pregnancy	0.000347922	1.77153e-05	0.405061
cg22957360	10:101282572			DBP	pregnancy	0.00143932	1.95071e-05	0.405061
cg13534424	7:44365292	CAMK2B	TSS200;TSS200;TSS200;TSS200;TSS200;TSS200;TSS200;TSS200	DBP	pregnancy	0.000506249	1.96731e-05	0.405061
cg24685071	2:27592886	EIF2B4;SNX17	Body;TSS1500;1stExon;5'UTR;Body	DBP	pregnancy	0.000322685	2.04921e-05	0.405061
cg26450747	19:55628998	PPP1R12C	TSS200	DBP	pregnancy	0.000507729	2.12585e-05	0.405061
cg07449038	1:6663569	KLHL21	TSS1500	DBP	pregnancy	0.000602025	2.15687e-05	0.405061
cg15724272	4:89513644	HERC3	TSS200	DBP	pregnancy	0.000372326	2.2572e-05	0.405061
cg25581826	20:2821485	FAM113A;VPS16	TSS200;Body;Body	DBP	pregnancy	0.00041418	2.35852e-05	0.405061
cg02576395	1:27884179	AHDC1	5'UTR	DBP	pregnancy	0.000917448	2.39401e-05	0.405061
cg20104243	12:133060347			DBP	pregnancy	0.002349	2.41372e-05	0.405061
cg04635736	17:7343939	FGF11	Body	DBP	pregnancy	0.00282626	2.48551e-05	0.405061
cg14216142	3:138313050	CEP70	5'UTR;1stExon	DBP	pregnancy	0.000277854	2.49836e-05	0.405061
cg10196459	17:1133631			DBP	pregnancy	0.00332269	2.58837e-05	0.405061
cg05355792	15:52971398	KIAA1370	TSS1500	DBP	pregnancy	0.000505667	2.59807e-05	0.405061
cg00320159	20:48429251	SLC9A8	1stExon;5'UTR	DBP	pregnancy	0.000474454	2.8361e-05	0.405061
cg00381755	16:30572815			DBP	pregnancy	0.0010177	2.85552e-05	0.405061
cg15679813	22:45405627	PHF21B	TSS200;5'UTR	DBP	pregnancy	0.000439391	2.89815e-05	0.405061
cg04006913	6:57087066	RAB23	5'UTR;TSS1500;1stExon	DBP	pregnancy	0.000406908	2.99973e-05	0.405061
cg15009698	5:77590494	AP3B1	5'UTR;1stExon	DBP	pregnancy	0.000143344	3.06517e-05	0.405061
cg26205131	5:1444878	SLC6A3	5'UTR	DBP	pregnancy	0.000492299	3.08312e-05	0.405061
cg25252708	2:209360441			DBP	pregnancy	-0.000805604	3.51426e-05	0.43464
cg04248396	1:85155724	SSX2IP	5'UTR;5'UTR;5'UTR;5'UTR;5'UTR	DBP	pregnancy	0.000589495	3.61663e-05	0.43464
cg17710868	19:12949047	MAST1	TSS1500	DBP	pregnancy	0.000465298	3.71511e-05	0.43464
cg13707183	15:90792631	TTLL13	TSS200	DBP	pregnancy	0.000355142	4.03686e-05	0.43464
cg05720891	17:79001080			DBP	pregnancy	0.00247771	4.24741e-05	0.43464
cg26158023	3:42881414	CCBP2	5'UTR	DBP	pregnancy	0.00137902	4.43415e-05	0.43464
cg16965475	1:52870119	ORC1L;PRPF38A	1stExon;5'UTR;TSS200	DBP	pregnancy	0.000609456	4.67119e-05	0.43464
cg25468058	1:150953680	ANXA9	TSS1500	DBP	pregnancy	-0.00196417	4.67476e-05	0.43464
cg02100848	3:8693859	C3orf32	TSS200	DBP	pregnancy	-0.00213155	4.8295e-05	0.43464
cg04271289	19:1152147	SBNO2	Body	DBP	pregnancy	0.00176968	4.95927e-05	0.43464
cg10038092	1:33502309	AK2	Body;Body	DBP	pregnancy	0.000355492	5.05039e-05	0.43464
cg04839274	20:30160903			DBP	pregnancy	0.000472446	5.19223e-05	0.43464
cg19161424	15:33360901	FMN1	TSS1500	DBP	pregnancy	-0.00175194	5.34064e-05	0.43464
cg02473103	19:46272606	SIX5	TSS200	DBP	pregnancy	0.000310006	5.34381e-05	0.43464
cg06335301	2:27593335	EIF2B4;SNX17	TSS200;TSS200;TSS200;TSS1500	DBP	pregnancy	0.000381062	5.43937e-05	0.43464
cg16262415	1:211848604	NEK2	Body	DBP	pregnancy	0.00041604	5.56365e-05	0.43464
cg09788492	10:101292477	NKX2-3	TSS1500	DBP	pregnancy	0.00436599	5.62722e-05	0.43464
cg16548254	2:27601342	ZNF513	Body	DBP	pregnancy	0.00149573	5.90231e-05	0.43464
cg03715751	11:44749119			DBP	pregnancy	0.000632555	6.26783e-05	0.43464
cg04172497	11:59382296	OSBP	Body	DBP	pregnancy	0.00127569	6.33525e-05	0.43464
cg23818528	11:69894888			DBP	pregnancy	-0.00172253	6.56418e-05	0.43464
cg04143106	1:153963266	RPS27	1stExon;5'UTR	DBP	pregnancy	0.000262581	6.837e-05	0.43464
cg00026230	16:30064606	ALDOA	5'UTR	DBP	pregnancy	0.000452616	6.83985e-05	0.43464
cg08856601	1:65730351	DNAJC6	TSS200	DBP	pregnancy	0.00314361	6.84583e-05	0.43464
cg11714801	19:41859555	TGFB1	5'UTR;1stExon	DBP	pregnancy	0.00160869	6.99058e-05	0.43464
cg00794529	3:52445096	BAP1;PHF7	1stExon;5'UTR;5'UTR;TSS1500;1stExon	DBP	pregnancy	0.000274872	7.01375e-05	0.43464
cg00022492	15:41055530	GCHFR	TSS1500	DBP	pregnancy	0.000652961	7.08428e-05	0.43464
cg11951446	3:119396386	COX17	TSS200	DBP	pregnancy	0.000370736	7.21684e-05	0.43464
cg04293888	17:7343790	FGF11	Body	DBP	pregnancy	0.00357198	7.25952e-05	0.43464
cg14807837	15:57668552	CGNL1	TSS200	DBP	pregnancy	0.000378551	7.35397e-05	0.43464
cg06422467	6:30720484			DBP	pregnancy	0.0019777	7.48744e-05	0.43464
cg18107072	16:67427811	TPPP3	TSS1500;TSS1500	DBP	pregnancy	0.000912464	7.48801e-05	0.43464
cg25120290	14:85996873	FLRT2	1stExon;5'UTR	DBP	pregnancy	0.00444673	7.545e-05	0.43464
cg12042113	15:90039913	RHCG	TSS200	DBP	pregnancy	-0.00199399	7.62772e-05	0.43464
cg19007141	4:140808552	MAML3	Body	DBP	pregnancy	0.00313027	7.66136e-05	0.43464
cg17697739	6:1873340	GMDS	Body	DBP	pregnancy	0.0015312	7.69763e-05	0.43464
cg17427002	7:12443146	VWDE	Body	DBP	pregnancy	0.000761112	7.92465e-05	0.43464
cg19149222	2:74682139	INO80B	TSS200	DBP	pregnancy	0.000426583	8.0424e-05	0.43464
cg00931235	21:34100309	SYNJ1	TSS200;1stExon;TSS200;1stExon	DBP	pregnancy	0.000280989	8.13943e-05	0.43464
cg26215849	13:41837663	MTRF1	5'UTR;1stExon	DBP	pregnancy	0.000915622	8.41463e-05	0.43464
cg12942165	11:9286299	DENND5A	Body	DBP	pregnancy	0.000612388	8.74618e-05	0.43464
cg06252276	11:34852392			DBP	pregnancy	0.00147731	8.74748e-05	0.43464
cg27519016	13:114280887	TFDP1	Body;Body	DBP	pregnancy	0.00388387	8.80047e-05	0.43464
cg04232649	5:162864489	CCNG1	TSS200;TSS200	DBP	pregnancy	0.000283247	8.86205e-05	0.43464
cg13909730	7:92466080	CDK6	TSS200	DBP	pregnancy	0.000485	9.0069e-05	0.43464
cg04653710	11:19367236			DBP	pregnancy	-0.00348337	9.06741e-05	0.43464
cg04583637	13:98085949	RAP2A	TSS1500	DBP	pregnancy	0.000349647	9.09379e-05	0.43464
cg07157830	1:236228741	NID1	TSS1500	DBP	pregnancy	0.000745551	9.3456e-05	0.43464
cg05981379	10:133030722	TCERG1L	Body	DBP	pregnancy	0.00318258	9.38377e-05	0.43464
cg03550205	17:12569114	MYOCD	TSS200;TSS200	DBP	pregnancy	0.000357331	9.42287e-05	0.43464
cg08431899	2:176949771	EVX2	TSS1500	DBP	pregnancy	0.00669775	9.51267e-05	0.43464
cg14120049	19:36246408	HSPB6	3'UTR	DBP	pregnancy	0.00331688	9.67949e-05	0.43464
cg03069098	6:155470310	TIAM2	Body	DBP	pregnancy	-0.0011782	9.68781e-05	0.43464
cg16573663	11:67169076	PPP1CA	Body;Body;Body	DBP	pregnancy	0.000613227	9.77616e-05	0.43464
cg08908264	4:79473488	ANXA3	5'UTR	DBP	pregnancy	-0.00200121	9.80661e-05	0.43464
cg27333706	1:209602002	LOC642587	TSS200	DBP	pregnancy	-0.00176533	0.000101343	0.443818
cg05125483	6:30640512	DHX16	1stExon;Body	DBP	pregnancy	0.000220259	0.000107355	0.447228
cg21834604	3:11610595	VGLL4	Body;Body;Body;TSS200	DBP	pregnancy	0.00174957	0.00010776	0.447228
cg03093843	1:50490953	AGBL4	TSS1500	DBP	pregnancy	-0.000396932	0.000108998	0.447228
cg05218696	14:101402494	SNORD113-4	TSS1500	DBP	pregnancy	-0.00327379	0.000110344	0.447228
cg00323501	22:37464839	TMPRSS6	Body	DBP	pregnancy	-0.00203147	0.000112048	0.447228
cg14871650	4:170541668	CLCN3	TSS200;TSS200	DBP	pregnancy	0.000253839	0.000112667	0.447228
cg24303814	19:10443689	RAVER1	Body	DBP	pregnancy	0.000595745	0.000112926	0.447228
cg05298677	6:36355542	ETV7	TSS200	DBP	pregnancy	0.000405979	0.000114931	0.447228
cg21644856	17:80693292	FN3K	TSS200	DBP	pregnancy	0.000783701	0.000115618	0.447228
cg16628641	16:4426265	CORO7;VASN	5'UTR;Body	DBP	pregnancy	0.00130121	0.000116172	0.447228
cg11962310	20:3073916			DBP	pregnancy	0.00260177	0.00011948	0.447228
cg08020574	16:89557182	ANKRD11	TSS1500	DBP	pregnancy	0.000516708	0.000119509	0.447228
cg17139369	19:8478169	MARCH2	TSS200;TSS200;TSS200	DBP	pregnancy	0.000612359	0.000119748	0.447228
cg11924931	6:96967490			DBP	pregnancy	0.00121336	0.00012002	0.447228
cg23528400	3:32859438	TRIM71	TSS200	DBP	pregnancy	0.00039448	0.000120963	0.447228
cg14991110	10:81892144	PLAC9	TSS200	DBP	pregnancy	0.00227756	0.000125327	0.447228
cg26205131	5:1444878	SLC6A3	5'UTR	MAP	Early Pregnancy	0.000532188	3.08586e-06	0.899265
cg19629631	7:2060116	MAD1L1	Body;Body;Body	MAP	Early Pregnancy	0.00185134	1.07833e-05	0.899265
cg24990808	15:99434633	IGF1R	Body	MAP	Early Pregnancy	0.00319225	1.09519e-05	0.899265
cg21644856	17:80693292	FN3K	TSS200	MAP	Early Pregnancy	0.000836647	1.26838e-05	0.899265
cg14338526	3:172394394	NCEH1	5'UTR;Body;Body;5'UTR	MAP	Early Pregnancy	0.00110493	1.41139e-05	0.899265
cg23598360	7:5370205	TNRC18	Body	MAP	Early Pregnancy	-0.000356781	1.53873e-05	0.899265
cg19161424	15:33360901	FMN1	TSS1500	MAP	Early Pregnancy	-0.00168928	1.71119e-05	0.899265
cg17493885	5:176559558	NSD1	TSS1500;TSS1500	MAP	Early Pregnancy	0.00157049	2.69567e-05	0.960473
cg16360310	5:139036605	CXXC5	5'UTR	MAP	Early Pregnancy	0.000665441	3.32236e-05	0.960473
cg01423964	1:111217575	KCNA3	1stExon;5'UTR	MAP	Early Pregnancy	0.000266968	3.41069e-05	0.960473
cg16219246	4:57396890			MAP	Early Pregnancy	0.000471079	3.9311e-05	0.960473
cg15257836	17:1133706			MAP	Early Pregnancy	0.00222749	4.27493e-05	0.960473
cg18016304	15:31287286			MAP	Early Pregnancy	0.00210391	4.84954e-05	0.960473
cg01547609	14:23426164	HAUS4	5'UTR;1stExon;5'UTR;1stExon;1stExon;5'UTR	MAP	Early Pregnancy	0.000319323	5.09998e-05	0.960473
cg16664394	5:54527671	CCNO	Body	MAP	Early Pregnancy	0.00517685	5.16409e-05	0.960473
cg00026230	16:30064606	ALDOA	5'UTR	MAP	Early Pregnancy	0.000431674	6.26335e-05	0.960473
cg00022492	15:41055530	GCHFR	TSS1500	MAP	Early Pregnancy	0.000624112	6.32865e-05	0.960473
cg08047417	3:167098121	ZBBX	TSS200	MAP	Early Pregnancy	0.000503053	6.62429e-05	0.960473
cg16529229	6:33180402	RING1	3'UTR	MAP	Early Pregnancy	0.00105987	7.08656e-05	0.960473
cg22045990	1:32828105	LOC100128071;TSSK3	1stExon;5'UTR;TSS1500	MAP	Early Pregnancy	0.00110852	7.49841e-05	0.960473
cg05356662	19:3801854	MATK	TSS200	MAP	Early Pregnancy	-0.0018216	7.77639e-05	0.960473
cg22957360	10:101282572			MAP	Early Pregnancy	0.00124458	8.27723e-05	0.960473
cg22950111	1:243651920	AKT3;SDCCAG8	Body;3'UTR	MAP	Early Pregnancy	0.00160275	8.39039e-05	0.960473
cg13534424	7:44365292	CAMK2B	TSS200;TSS200;TSS200;TSS200;TSS200;TSS200;TSS200;TSS200	MAP	Early Pregnancy	0.000449169	8.7432e-05	0.960473
cg16965475	1:52870119	ORC1L;PRPF38A	1stExon;5'UTR;TSS200	MAP	Early Pregnancy	0.000556981	9.49668e-05	0.960473
cg13707183	15:90792631	TTLL13	TSS200	MAP	Early Pregnancy	0.00032338	0.000100598	0.960473
cg16628641	16:4426265	CORO7;VASN	5'UTR;Body	MAP	Early Pregnancy	0.00118767	0.000114947	0.960473
cg23501467	19:20011770	ZNF93	1stExon;5'UTR	MAP	Early Pregnancy	0.000328572	0.00011675	0.960473
cg04271289	19:1152147	SBNO2	Body	MAP	Early Pregnancy	0.00156593	0.000117682	0.960473
cg18259504	14:51000058	ATL1;MAP4K5	1stExon;TSS1500;5'UTR;TSS1500	MAP	Early Pregnancy	-0.00068762	0.000118768	0.960473
cg02576395	1:27884179	AHDC1	5'UTR	MAP	Early Pregnancy	0.000775024	0.00012509	0.960473
cg26981651	6:32147670	RNF5;RNF5P1	Body;Body	MAP	Early Pregnancy	0.00105372	0.000130797	0.960473
cg13928709	5:176237221	UNC5A	TSS1500	MAP	Early Pregnancy	0.000352497	0.000142057	0.960473
cg26450747	19:55628998	PPP1R12C	TSS200	MAP	Early Pregnancy	0.00043227	0.00014335	0.960473
cg16354651	1:111747102			MAP	Early Pregnancy	0.000737761	0.000148138	0.960473
cg25581826	20:2821485	FAM113A;VPS16	TSS200;Body;Body	MAP	Early Pregnancy	0.000352101	0.000148769	0.960473
cg08965656	12:3186504	TSPAN9	TSS200;TSS200	MAP	Early Pregnancy	0.000388366	0.000148961	0.960473
cg17824615	12:132413775	PUS1	5'UTR;TSS200;TSS200;1stExon	MAP	Early Pregnancy	0.00063841	0.000149553	0.960473
cg18059652	5:54527533	CCNO	Body	MAP	Early Pregnancy	0.00501401	0.000149763	0.960473
cg25597390	10:5333615			MAP	Early Pregnancy	0.00248443	0.00015304	0.960473
cg19774782	10:123909356	TACC2	Body;Body	MAP	Early Pregnancy	0.00089286	0.000153251	0.960473
cg24967553	3:192538433	C3orf59	Body	MAP	Early Pregnancy	-0.001874	0.000154246	0.960473
cg14173258	6:28832474			MAP	Early Pregnancy	0.00178902	0.000164078	0.960473
cg21309100	17:47575150	NGFR	Body	MAP	Early Pregnancy	0.000305301	0.00016529	0.960473
cg06617341	2:177005611			MAP	Early Pregnancy	0.000349263	0.000165572	0.960473
cg05218696	14:101402494	SNORD113-4	TSS1500	MAP	Early Pregnancy	-0.00298723	0.000168959	0.960473
cg21811204	5:132158625	SHROOM1	Body	MAP	Early Pregnancy	0.00352	0.000170181	0.960473
cg04337688	16:89557739	ANKRD11	TSS1500	MAP	Early Pregnancy	0.000505597	0.000174385	0.960473
cg20104243	12:133060347			MAP	Early Pregnancy	0.00188181	0.000178643	0.960473
cg26860604	16:69958964	WWP2	1stExon;Body;5'UTR	MAP	Early Pregnancy	0.00133908	0.000182946	0.960473
cg03178042	16:68544012			MAP	Early Pregnancy	0.00153347	0.000186055	0.960473
cg15825970	19:18284232	IFI30	TSS1500	MAP	Early Pregnancy	0.00112374	0.000191929	0.960473
cg17940889	5:141017269	HDAC3;RELL2	1stExon;5'UTR;1stExon;TSS1500;5'UTR	MAP	Early Pregnancy	0.000267343	0.000193705	0.960473
cg25732426	21:46294058	PTTG1IP	TSS1500	MAP	Early Pregnancy	0.000427428	0.000196405	0.960473
cg12898849	1:178511736	C1orf220	TSS200;TSS200	MAP	Early Pregnancy	0.0003212	0.000199952	0.960473
cg20569855	1:109824440	PSRC1	Body;Body;Body;Body	MAP	Early Pregnancy	0.00109349	0.000202641	0.960473
cg25618513	4:153456716	FBXW7	TSS1500	MAP	Early Pregnancy	0.000451099	0.000212789	0.960473
cg13200848	6:39016470	GLP1R	TSS200	MAP	Early Pregnancy	0.000317731	0.000217677	0.960473
cg26258877	1:155145555	KRTCAP2;TRIM46	TSS1500;Body	MAP	Early Pregnancy	0.000290797	0.000231222	0.960473
cg15777323	2:48543165	FOXN2	5'UTR	MAP	Early Pregnancy	0.000884266	0.000233478	0.960473
cg11962310	20:3073916			MAP	Early Pregnancy	0.00229607	0.000234196	0.960473
cg03715751	11:44749119			MAP	Early Pregnancy	0.00054454	0.000235414	0.960473
cg05906769	5:129794			MAP	Early Pregnancy	0.00128807	0.000236166	0.960473
cg04172497	11:59382296	OSBP	Body	MAP	Early Pregnancy	0.00111356	0.000239646	0.960473
cg18288303	18:21900538	MIR320C2;OSBPL1A	Body;TSS1500	MAP	Early Pregnancy	0.000739459	0.000245852	0.960473
cg17946038	6:170337747			MAP	Early Pregnancy	0.00162039	0.000250157	0.960473
cg14216142	3:138313050	CEP70	5'UTR;1stExon	MAP	Early Pregnancy	0.000231953	0.000256682	0.960473
cg10024751	15:85174623	SCAND2	TSS200;TSS200	MAP	Early Pregnancy	0.000376445	0.000258753	0.960473
cg16548254	2:27601342	ZNF513	Body	MAP	Early Pregnancy	0.001253	0.000263418	0.960473
cg10509001	17:7553872	ATP1B2	TSS1500	MAP	Early Pregnancy	0.000993403	0.000263609	0.960473
cg23663824	4:187112650	CYP4V2	TSS200	MAP	Early Pregnancy	0.00106975	0.000269278	0.960473
cg01235000	5:175306128	CPLX2	Body;Body	MAP	Early Pregnancy	-0.00380061	0.00027097	0.960473
cg15885672	17:59488116	C17orf82	TSS1500	MAP	Early Pregnancy	0.00212512	0.000276908	0.960473
cg12042113	15:90039913	RHCG	TSS200	MAP	Early Pregnancy	-0.00168393	0.000289516	0.960473
cg19604222	3:99979547	TBC1D23	TSS200	MAP	Early Pregnancy	0.000261541	0.000290234	0.960473
cg23812361	11:19262624	E2F8	TSS200	MAP	Early Pregnancy	0.000263523	0.000290315	0.960473
cg15636087	19:58194098	ZNF551	Body	MAP	Early Pregnancy	0.0014619	0.000296137	0.960473
cg15492820	11:61323113	SYT7	Body	MAP	Early Pregnancy	0.00179439	0.000297742	0.960473
cg16532606	17:46036419	PRR15L	TSS1500	MAP	Early Pregnancy	0.00165499	0.000299678	0.960473
cg05956452	6:158018138	ZDHHC14	Body;Body	MAP	Early Pregnancy	0.00134026	0.000302127	0.960473
cg03084103	4:38869707	FAM114A1;MIR574	Body;5'UTR	MAP	Early Pregnancy	0.00135755	0.000302133	0.960473
cg01166145	4:55093692			MAP	Early Pregnancy	0.00450145	0.000304304	0.960473
cg01522083	16:1400861	C16orf42;GNPTG	Body;TSS1500	MAP	Early Pregnancy	0.00158569	0.000304768	0.960473
cg00320159	20:48429251	SLC9A8	1stExon;5'UTR	MAP	Early Pregnancy	0.00039001	0.000305308	0.960473
cg08886695	4:3369023	RGS12	Body;Body	MAP	Early Pregnancy	0.000988805	0.00030552	0.960473
cg20209956	11:6281197	CCKBR	1stExon	MAP	Early Pregnancy	0.000351346	0.000307396	0.960473
cg14543527	12:133202842	POLE	Body	MAP	Early Pregnancy	-0.000257802	0.000309306	0.960473
cg24572153	13:21047387	CRYL1	Body	MAP	Early Pregnancy	-0.000351717	0.000309382	0.960473
cg14930706	19:56363105	NLRP4	5'UTR	MAP	Early Pregnancy	-0.000748419	0.000309966	0.960473
cg04653710	11:19367236			MAP	Early Pregnancy	-0.00295903	0.000312459	0.960473
cg04835811	4:174431922			MAP	Early Pregnancy	-0.00125703	0.000315626	0.960473
cg05926667	18:21737584	CABYR	Body;3'UTR;Body;3'UTR;Body;Body	MAP	Early Pregnancy	-0.00039838	0.000316503	0.960473
cg27519016	13:114280887	TFDP1	Body;Body	MAP	Early Pregnancy	0.00334979	0.00032471	0.960473
cg07157830	1:236228741	NID1	TSS1500	MAP	Early Pregnancy	0.00064268	0.000325037	0.960473
cg07044859	10:101282883			MAP	Early Pregnancy	0.00215838	0.000326121	0.960473
cg04878955	1:38100435	RSPO1	1stExon;5'UTR	MAP	Early Pregnancy	0.000333879	0.00032967	0.960473
cg10783086	15:102345981	OR4F6	1stExon	MAP	Early Pregnancy	-0.00451095	0.000331796	0.960473
cg25826973	6:31865892	EHMT2	TSS1500;TSS1500	MAP	Early Pregnancy	0.000735502	0.000332332	0.960473
cg08697244	7:6487510	DAGLB	5'UTR;1stExon;1stExon;5'UTR	MAP	Early Pregnancy	0.000504613	0.000334442	0.960473
cg22794795	12:113623087	C12orf52;DDX54	TSS1500;1stExon;1stExon	MAP	Early Pregnancy	0.000536269	0.000336533	0.960473
cg14640621	10:124906748	HMX2	TSS1500	MAP	Late Pregnancy	0.00347471	4.94125e-07	0.0655161
cg04293888	17:7343790	FGF11	Body	MAP	Late Pregnancy	0.00414924	5.89229e-07	0.0655161
cg21616785	11:102150686			MAP	Late Pregnancy	-0.00275014	9.25248e-07	0.0655161
cg04635736	17:7343939	FGF11	Body	MAP	Late Pregnancy	0.00305029	1.0023e-06	0.0655161
cg02261543	11:10800368	CTR9	Body	MAP	Late Pregnancy	0.00276646	1.21499e-06	0.0655161
cg16714154	7:4652671			MAP	Late Pregnancy	-0.00367027	1.24291e-06	0.0655161
cg24279243	4:38676559	KLF3	5'UTR	MAP	Late Pregnancy	-0.00297676	1.37975e-06	0.0655161
cg13969788	9:35689475	TPM2	Body;Body;Body	MAP	Late Pregnancy	0.0013327	1.55512e-06	0.0655161
cg26660800	17:59480926	TBX2	Body	MAP	Late Pregnancy	0.00316336	1.60288e-06	0.0655161
cg11741902	3:57113245	ARHGEF3	5'UTR	MAP	Late Pregnancy	0.000384348	2.34313e-06	0.0804169
cg13909730	7:92466080	CDK6	TSS200	MAP	Late Pregnancy	0.000554068	2.40465e-06	0.0804169
cg10176457	19:797221	PTBP1	TSS200;TSS200;TSS200;TSS200	MAP	Late Pregnancy	0.000493418	3.12901e-06	0.0863482
cg24967553	3:192538433	C3orf59	Body	MAP	Late Pregnancy	-0.00227635	3.16254e-06	0.0863482
cg00989160	3:41038496			MAP	Late Pregnancy	-0.00149237	3.51571e-06	0.0863482
cg06422467	6:30720484			MAP	Late Pregnancy	0.00209444	3.65213e-06	0.0863482
cg26812418	4:166299976	CPE	TSS200	MAP	Late Pregnancy	0.000457313	4.19568e-06	0.0863482
cg20516209	2:27301943	EMILIN1	1stExon	MAP	Late Pregnancy	0.0015524	4.20881e-06	0.0863482
cg21637321	12:113772992	SLC24A6	TSS200	MAP	Late Pregnancy	0.000638466	4.75305e-06	0.0863482
cg19251280	8:98657731	MTDH	Body	MAP	Late Pregnancy	0.00218519	4.77763e-06	0.0863482
cg07732421	5:74633253	HMGCR	5'UTR;5'UTR	MAP	Late Pregnancy	0.00059284	5.26044e-06	0.0863482
cg19339179	4:113324678	ALPK1	Body;Body	MAP	Late Pregnancy	0.00150676	5.31351e-06	0.0863482
cg24685071	2:27592886	EIF2B4;SNX17	Body;TSS1500;1stExon;5'UTR;Body	MAP	Late Pregnancy	0.000328532	5.31553e-06	0.0863482
cg18107425	15:90319432	MESP2	TSS200	MAP	Late Pregnancy	0.00114698	5.60142e-06	0.0863482
cg20822365	15:83621694	HOMER2	TSS1500;TSS1500;TSS1500;TSS1500	MAP	Late Pregnancy	0.000453852	5.8843e-06	0.0863482
cg07284546	16:690468	FAM195A	TSS1500	MAP	Late Pregnancy	-0.0011051	5.92876e-06	0.0863482
cg05926667	18:21737584	CABYR	Body;3'UTR;Body;3'UTR;Body;Body	MAP	Late Pregnancy	-0.000502783	6.23143e-06	0.0863482
cg07935902	4:10024364	SLC2A9	TSS1500;Body	MAP	Late Pregnancy	-0.00210822	6.33765e-06	0.0863482
cg04229059	16:58718971	SLC38A7	TSS1500	MAP	Late Pregnancy	0.00181164	7.0455e-06	0.09008
cg00508123	4:146540553	MMAA	1stExon;5'UTR	MAP	Late Pregnancy	0.000261898	7.1013e-06	0.09008
cg08266286	2:25141901	ADCY3	5'UTR;1stExon	MAP	Late Pregnancy	0.00191412	7.59555e-06	0.0931379
cg15462925	8:12613305	LONRF1	TSS1500	MAP	Late Pregnancy	0.000315349	8.51915e-06	0.101093
cg22957360	10:101282572			MAP	Late Pregnancy	0.00138365	9.59016e-06	0.105425
cg17336714	19:42721974	DEDD2	TSS200	MAP	Late Pregnancy	0.000419799	9.60318e-06	0.105425
cg15679813	22:45405627	PHF21B	TSS200;5'UTR	MAP	Late Pregnancy	0.00043123	9.7439e-06	0.105425
cg13565891	19:7676731	KIAA1543	Body;Body	MAP	Late Pregnancy	0.00285797	1.01142e-05	0.106304
cg12583138	11:78053743	GAB2	TSS1500;Body	MAP	Late Pregnancy	-0.000625684	1.13499e-05	0.107433
cg15009698	5:77590494	AP3B1	5'UTR;1stExon	MAP	Late Pregnancy	0.000146882	1.15291e-05	0.107433
cg24164884	6:31803311	C6orf48	5'UTR;5'UTR	MAP	Late Pregnancy	0.000483797	1.20459e-05	0.107433
cg11731868	17:7344050	FGF11	Body	MAP	Late Pregnancy	0.0022234	1.25334e-05	0.107433
cg03876030	11:129872826	NCRNA00167;PRDM10	Body;TSS200;TSS200	MAP	Late Pregnancy	0.000370494	1.28883e-05	0.107433
cg11281912	19:37701642	ZNF585B	TSS200	MAP	Late Pregnancy	0.000354471	1.29923e-05	0.107433
cg07216133	6:7142066	RREB1	5'UTR;5'UTR;5'UTR;5'UTR	MAP	Late Pregnancy	-0.00302528	1.32077e-05	0.107433
cg22158051	5:143172092			MAP	Late Pregnancy	0.00221498	1.33323e-05	0.107433
cg11388258	1:151484008	CGN	5'UTR	MAP	Late Pregnancy	0.000945208	1.38119e-05	0.107433
cg05125483	6:30640512	DHX16	1stExon;Body	MAP	Late Pregnancy	0.000233936	1.40571e-05	0.107433
cg22134823	13:101927875	NALCN	Body	MAP	Late Pregnancy	-0.00207165	1.45299e-05	0.107433
cg02473103	19:46272606	SIX5	TSS200	MAP	Late Pregnancy	0.000316211	1.48839e-05	0.107433
cg10221617	8:122652631	HAS2;HAS2AS	Body;5'UTR	MAP	Late Pregnancy	0.00119052	1.51736e-05	0.107433
cg01859739	19:58739986	ZNF544	TSS200	MAP	Late Pregnancy	0.000259673	1.54881e-05	0.107433
cg25468058	1:150953680	ANXA9	TSS1500	MAP	Late Pregnancy	-0.00195114	1.61599e-05	0.107433
cg06864853	7:134143971	AKR1B1	TSS200	MAP	Late Pregnancy	0.000708509	1.68793e-05	0.107433
cg22246918	13:51094655			MAP	Late Pregnancy	-0.00083359	1.71285e-05	0.107433
cg01693350	11:32452187	WT1	Body;Body;Body;Body	MAP	Late Pregnancy	0.00210512	1.79591e-05	0.107433
cg17115419	10:5593926			MAP	Late Pregnancy	-0.00266782	1.79978e-05	0.107433
cg24631360	3:111698088	ABHD10	Body	MAP	Late Pregnancy	0.000323028	1.9311e-05	0.107433
cg09907758	11:63537459	C11orf95	TSS1500	MAP	Late Pregnancy	-0.000999394	1.93324e-05	0.107433
cg07018577	1:180831396	XPR1	Body;Body	MAP	Late Pregnancy	-0.000936564	1.98818e-05	0.107433
cg03313364	17:40440904	STAT5A	5'UTR	MAP	Late Pregnancy	0.00138309	1.99802e-05	0.107433
cg14226131	12:77157699	ZDHHC17	TSS200	MAP	Late Pregnancy	0.000322183	2.03163e-05	0.107433
cg11105610	17:76976352	LGALS3BP	TSS1500	MAP	Late Pregnancy	0.00142662	2.03177e-05	0.107433
cg04232649	5:162864489	CCNG1	TSS200;TSS200	MAP	Late Pregnancy	0.000292788	2.08095e-05	0.107433
cg20652787	6:41863119	USP49	TSS200	MAP	Late Pregnancy	0.00043383	2.08992e-05	0.107433
cg04573550	14:38680313	SSTR1	3'UTR	MAP	Late Pregnancy	0.00705425	2.09061e-05	0.107433
cg00794529	3:52445096	BAP1;PHF7	1stExon;5'UTR;5'UTR;TSS1500;1stExon	MAP	Late Pregnancy	0.00028201	2.10213e-05	0.107433
cg19991458	15:67417651	SMAD3	Body;TSS1500	MAP	Late Pregnancy	0.00145745	2.12829e-05	0.107433
cg25252598	12:6641602			MAP	Late Pregnancy	-0.00141333	2.15204e-05	0.107433
cg27333706	1:209602002	LOC642587	TSS200	MAP	Late Pregnancy	-0.00175383	2.15537e-05	0.107433
cg11811610	6:10390811			MAP	Late Pregnancy	0.00165921	2.16426e-05	0.107433
cg07223164	4:109571402	OSTC	TSS1500	MAP	Late Pregnancy	0.00104076	2.2039e-05	0.107433
cg25251478	6:30853959	DDR1	5'UTR;5'UTR	MAP	Late Pregnancy	-0.00198127	2.23068e-05	0.107433
cg08020574	16:89557182	ANKRD11	TSS1500	MAP	Late Pregnancy	0.000534043	2.23932e-05	0.107433
cg19382657	18:501234	COLEC12	TSS1500	MAP	Late Pregnancy	-0.00117058	2.25694e-05	0.107433
cg08431899	2:176949771	EVX2	TSS1500	MAP	Late Pregnancy	0.00678342	2.26076e-05	0.107433
cg03069098	6:155470310	TIAM2	Body	MAP	Late Pregnancy	-0.00118909	2.266e-05	0.107433
cg16573663	11:67169076	PPP1CA	Body;Body;Body	MAP	Late Pregnancy	0.000629778	2.29126e-05	0.107433
cg15684290	8:6263623	MCPH1	TSS1500	MAP	Late Pregnancy	0.000553012	2.29572e-05	0.107433
cg00320159	20:48429251	SLC9A8	1stExon;5'UTR	MAP	Late Pregnancy	0.000440532	2.35305e-05	0.107433
cg23102659	7:128001356	PRRT4	5'UTR	MAP	Late Pregnancy	0.000688311	2.35978e-05	0.107433
cg13318241	6:3455537	SLC22A23	Body	MAP	Late Pregnancy	-0.00229598	2.37552e-05	0.107433
cg27507687	3:48632484	COL7A1	Body	MAP	Late Pregnancy	0.00104455	2.3786e-05	0.107433
cg00033666	15:96887043			MAP	Late Pregnancy	0.00121926	2.39385e-05	0.107433
cg02472414	3:138313320	CEP70	TSS200	MAP	Late Pregnancy	0.000228143	2.39477e-05	0.107433
cg03956646	8:143750859	JRK	5'UTR;5'UTR	MAP	Late Pregnancy	0.000192942	2.43419e-05	0.107886
cg04379563	16:87392076	FBXO31	Body;Body	MAP	Late Pregnancy	-0.00040822	2.57829e-05	0.112912
cg15244327	8:23021690	TNFRSF10D	TSS200	MAP	Late Pregnancy	0.00211238	2.64646e-05	0.113028
cg01418910	5:83021451			MAP	Late Pregnancy	-0.00108818	2.65805e-05	0.113028
cg14831838	2:219824308	CDK5R2	TSS200	MAP	Late Pregnancy	0.000368486	2.68978e-05	0.113028
cg16215084	6:30853948	DDR1	5'UTR;5'UTR	MAP	Late Pregnancy	-0.00198852	2.71686e-05	0.113028
cg00816008	16:82203996	MPHOSPH6	TSS200	MAP	Late Pregnancy	0.000209591	2.73457e-05	0.113028
cg04653710	11:19367236			MAP	Late Pregnancy	-0.00342118	2.83227e-05	0.113639
cg04398916	16:71323367	FTSJD1	5'UTR;1stExon;TSS200	MAP	Late Pregnancy	0.000162362	2.85091e-05	0.113639
cg16606773	20:19955806	RIN2	Body	MAP	Late Pregnancy	0.00110861	2.93357e-05	0.113639
cg16525330	16:4292047	SRL	1stExon	MAP	Late Pregnancy	0.00157338	2.98497e-05	0.113639
cg26291848	8:141608316	EIF2C2	Body;Body	MAP	Late Pregnancy	0.00140244	3.01775e-05	0.113639
cg00045689	1:236017185	LYST;MIR1537	5'UTR;TSS1500	MAP	Late Pregnancy	-0.00169598	3.02625e-05	0.113639
cg08239804	6:134497755	SGK1	TSS1500;Body;Body	MAP	Late Pregnancy	0.00197041	3.09938e-05	0.113639
cg13147090	12:247963	IQSEC3	Body;Body	MAP	Late Pregnancy	0.00309059	3.12487e-05	0.113639
cg17893669	19:18771179	KLHL26	Body	MAP	Late Pregnancy	0.00150262	3.19131e-05	0.113639
cg14993900	6:10421069	TFAP2A	TSS1500	MAP	Late Pregnancy	-0.00229777	3.29591e-05	0.113639
cg04102510	1:226850741	ITPKB	Body	MAP	Late Pregnancy	0.00264718	3.31386e-05	0.113639
cg22957360	10:101282572			MAP	pregnancy	0.00145975	1.01693e-06	0.18706
cg24967553	3:192538433	C3orf59	Body	MAP	pregnancy	-0.00224531	1.82723e-06	0.18706
cg19629631	7:2060116	MAD1L1	Body;Body;Body	MAP	pregnancy	0.00188989	3.07941e-06	0.18706
cg23598360	7:5370205	TNRC18	Body	MAP	pregnancy	-0.000362935	3.31312e-06	0.18706
cg26205131	5:1444878	SLC6A3	5'UTR	MAP	pregnancy	0.000500164	3.755e-06	0.18706
cg04635736	17:7343939	FGF11	Body	MAP	pregnancy	0.00276041	4.83235e-06	0.18706
cg16628641	16:4426265	CORO7;VASN	5'UTR;Body	MAP	pregnancy	0.00134346	6.45432e-06	0.18706
cg13534424	7:44365292	CAMK2B	TSS200;TSS200;TSS200;TSS200;TSS200;TSS200;TSS200;TSS200	MAP	pregnancy	0.000486386	6.5327e-06	0.18706
cg21644856	17:80693292	FN3K	TSS200	MAP	pregnancy	0.000833905	6.57765e-06	0.18706
cg03313364	17:40440904	STAT5A	5'UTR	MAP	pregnancy	0.00137351	8.24539e-06	0.18706
cg04271289	19:1152147	SBNO2	Body	MAP	pregnancy	0.00171619	8.3988e-06	0.18706
cg17493885	5:176559558	NSD1	TSS1500;TSS1500	MAP	pregnancy	0.00160271	8.49267e-06	0.18706
cg11741902	3:57113245	ARHGEF3	5'UTR	MAP	pregnancy	0.000345139	9.2801e-06	0.18706
cg04293888	17:7343790	FGF11	Body	MAP	pregnancy	0.00353911	9.4708e-06	0.18706
cg14640621	10:124906748	HMX2	TSS1500	MAP	pregnancy	0.00295744	9.51695e-06	0.18706
cg14338526	3:172394394	NCEH1	5'UTR;Body;Body;5'UTR	MAP	pregnancy	0.00108359	1.00582e-05	0.18706
cg05125483	6:30640512	DHX16	1stExon;Body	MAP	pregnancy	0.000228878	1.00911e-05	0.18706
cg04653710	11:19367236			MAP	pregnancy	-0.00347074	1.04336e-05	0.18706
cg15679813	22:45405627	PHF21B	TSS200;5'UTR	MAP	pregnancy	0.000416109	1.06156e-05	0.18706
cg04232649	5:162864489	CCNG1	TSS200;TSS200	MAP	pregnancy	0.000285741	1.14256e-05	0.18706
cg26450747	19:55628998	PPP1R12C	TSS200	MAP	pregnancy	0.000477562	1.21247e-05	0.18706
cg12042113	15:90039913	RHCG	TSS200	MAP	pregnancy	-0.00192971	1.22356e-05	0.18706
cg05926667	18:21737584	CABYR	Body;3'UTR;Body;3'UTR;Body;Body	MAP	pregnancy	-0.000457532	1.30185e-05	0.18706
cg13707183	15:90792631	TTLL13	TSS200	MAP	pregnancy	0.000346137	1.32226e-05	0.18706
cg00320159	20:48429251	SLC9A8	1stExon;5'UTR	MAP	pregnancy	0.000446545	1.34058e-05	0.18706
cg08047417	3:167098121	ZBBX	TSS200	MAP	pregnancy	0.000523015	1.37783e-05	0.18706
cg00026230	16:30064606	ALDOA	5'UTR	MAP	pregnancy	0.000447746	1.43905e-05	0.18706
cg26660800	17:59480926	TBX2	Body	MAP	pregnancy	0.00273667	1.46017e-05	0.18706
cg13909730	7:92466080	CDK6	TSS200	MAP	pregnancy	0.000492873	1.47465e-05	0.18706
cg15257836	17:1133706			MAP	pregnancy	0.00224667	1.63358e-05	0.196985
cg02576395	1:27884179	AHDC1	5'UTR	MAP	pregnancy	0.000831905	1.66e-05	0.196985
cg10024751	15:85174623	SCAND2	TSS200;TSS200	MAP	pregnancy	0.00042488	1.80629e-05	0.207648
cg25120290	14:85996873	FLRT2	1stExon;5'UTR	MAP	pregnancy	0.00422089	2.03221e-05	0.224001
cg24685071	2:27592886	EIF2B4;SNX17	Body;TSS1500;1stExon;5'UTR;Body	MAP	pregnancy	0.000296323	2.08009e-05	0.224001
cg11517378	1:31886573	SERINC2	Body	MAP	pregnancy	0.00111593	2.22363e-05	0.224001
cg13969788	9:35689475	TPM2	Body;Body;Body	MAP	pregnancy	0.00113072	2.25493e-05	0.224001
cg02473103	19:46272606	SIX5	TSS200	MAP	pregnancy	0.000296884	2.2755e-05	0.224001
cg20652787	6:41863119	USP49	TSS200	MAP	pregnancy	0.000411533	2.3139e-05	0.224001
cg23068797	19:10928549	DNM2;MIR199A1	Body;TSS1500;Body;Body;Body	MAP	pregnancy	0.00133017	2.52784e-05	0.23637
cg26860604	16:69958964	WWP2	1stExon;Body;5'UTR	MAP	pregnancy	0.00143272	2.59291e-05	0.23637
cg24990808	15:99434633	IGF1R	Body	MAP	pregnancy	0.0029552	2.8079e-05	0.23637
cg04006913	6:57087066	RAB23	5'UTR;TSS1500;1stExon	MAP	pregnancy	0.000369909	2.98379e-05	0.23637
cg25468058	1:150953680	ANXA9	TSS1500	MAP	pregnancy	-0.00179433	3.1064e-05	0.23637
cg06422467	6:30720484			MAP	pregnancy	0.00183154	3.22538e-05	0.23637
cg09327397	19:54687634	MBOAT7	Body;Body;Body;Body	MAP	pregnancy	0.000722261	3.33528e-05	0.23637
cg11962310	20:3073916			MAP	pregnancy	0.00245381	3.42231e-05	0.23637
cg16219246	4:57396890			MAP	pregnancy	0.000460801	3.46136e-05	0.23637
cg23904955	10:101282759			MAP	pregnancy	0.00147079	3.53338e-05	0.23637
cg00253971	19:4038851			MAP	pregnancy	0.00172237	3.56607e-05	0.23637
cg16529229	6:33180402	RING1	3'UTR	MAP	pregnancy	0.00106734	3.57292e-05	0.23637
cg15724272	4:89513644	HERC3	TSS200	MAP	pregnancy	0.000333166	3.60296e-05	0.23637
cg21616785	11:102150686			MAP	pregnancy	-0.00224351	3.64645e-05	0.23637
cg14216142	3:138313050	CEP70	5'UTR;1stExon	MAP	pregnancy	0.000248581	3.67146e-05	0.23637
cg25581826	20:2821485	FAM113A;VPS16	TSS200;Body;Body	MAP	pregnancy	0.000366083	3.74335e-05	0.23637
cg22950111	1:243651920	AKT3;SDCCAG8	Body;3'UTR	MAP	pregnancy	0.0016122	3.79055e-05	0.23637
cg06651450	3:32860909	TRIM71	Body	MAP	pregnancy	0.000864079	3.80501e-05	0.23637
cg26812418	4:166299976	CPE	TSS200	MAP	pregnancy	0.000404865	3.82307e-05	0.23637
cg04839274	20:30160903			MAP	pregnancy	0.000436061	3.84906e-05	0.23637
cg16456919	1:204655378	LRRN2	TSS1500;TSS1500	MAP	pregnancy	-0.00218095	3.86156e-05	0.23637
cg10509001	17:7553872	ATP1B2	TSS1500	MAP	pregnancy	0.00107178	3.87316e-05	0.23637
cg08020574	16:89557182	ANKRD11	TSS1500	MAP	pregnancy	0.000497446	3.98527e-05	0.23637
cg16664394	5:54527671	CCNO	Body	MAP	pregnancy	0.00504216	4.05499e-05	0.23637
cg08217545	19:3388013	NFIC	Body;Body	MAP	pregnancy	0.00118704	4.12587e-05	0.23637
cg06335301	2:27593335	EIF2B4;SNX17	TSS200;TSS200;TSS200;TSS1500	MAP	pregnancy	0.000354175	4.15705e-05	0.23637
cg12942165	11:9286299	DENND5A	Body	MAP	pregnancy	0.000584852	4.17654e-05	0.23637
cg26158023	3:42881414	CCBP2	5'UTR	MAP	pregnancy	0.00124996	4.52267e-05	0.252081
cg14226131	12:77157699	ZDHHC17	TSS200	MAP	pregnancy	0.000301124	4.59189e-05	0.252119
cg15934879	1:26495928	ZNF593	TSS1500	MAP	pregnancy	0.00106566	4.70601e-05	0.254585
cg00022492	15:41055530	GCHFR	TSS1500	MAP	pregnancy	0.00061694	4.89094e-05	0.257323
cg18059652	5:54527533	CCNO	Body	MAP	pregnancy	0.00515929	4.89654e-05	0.257323
cg27519016	13:114280887	TFDP1	Body;Body	MAP	pregnancy	0.0036005	5.21759e-05	0.264548
cg14060366	12:12943861	APOLD1	3'UTR;3'UTR	MAP	pregnancy	-0.00199564	5.22411e-05	0.264548
cg03715751	11:44749119			MAP	pregnancy	0.000578108	5.24975e-05	0.264548
cg11105610	17:76976352	LGALS3BP	TSS1500	MAP	pregnancy	0.00127899	5.3519e-05	0.266051
cg18263969	17:76970864	LGALS3BP	Body	MAP	pregnancy	0.00141105	5.53386e-05	0.266549
cg05218696	14:101402494	SNORD113-4	TSS1500	MAP	pregnancy	-0.00306448	5.58948e-05	0.266549
cg00609961	6:28911199			MAP	pregnancy	0.00183387	5.69639e-05	0.266549
cg25618513	4:153456716	FBXW7	TSS1500	MAP	pregnancy	0.000464767	5.81122e-05	0.266549
cg12085101	3:194815259	C3orf21	Body	MAP	pregnancy	0.00130101	5.95327e-05	0.266549
cg11714801	19:41859555	TGFB1	5'UTR;1stExon	MAP	pregnancy	0.00147557	5.98698e-05	0.266549
cg12898849	1:178511736	C1orf220	TSS200;TSS200	MAP	pregnancy	0.000334095	6.00111e-05	0.266549
cg07216133	6:7142066	RREB1	5'UTR;5'UTR;5'UTR;5'UTR	MAP	pregnancy	-0.00269328	6.0138e-05	0.266549
cg06754197	19:10928322	DNM2;MIR199A1	TSS200;Body;Body;Body;Body	MAP	pregnancy	0.00135684	6.01405e-05	0.266549
cg12947833	11:111783499	CRYAB;HSPB2	5'UTR;TSS1500;1stExon	MAP	pregnancy	0.00151552	6.1219e-05	0.268099
cg15896696	7:2059921	MAD1L1	Body;Body;Body	MAP	pregnancy	0.00165363	6.36327e-05	0.274285
cg16965475	1:52870119	ORC1L;PRPF38A	1stExon;5'UTR;TSS200	MAP	pregnancy	0.000547924	6.51424e-05	0.274285
cg07157830	1:236228741	NID1	TSS1500	MAP	pregnancy	0.000689674	6.60014e-05	0.274285
cg24289912	10:129845739	PTPRE	TSS200;Body	MAP	pregnancy	-0.00172406	6.60578e-05	0.274285
cg00381755	16:30572815			MAP	pregnancy	0.000871565	6.63595e-05	0.274285
cg01341487	22:43505954	BIK	TSS1500	MAP	pregnancy	0.00148966	6.8251e-05	0.274587
cg04583637	13:98085949	RAP2A	TSS1500	MAP	pregnancy	0.000322338	6.86534e-05	0.274587
cg04143106	1:153963266	RPS27	1stExon;5'UTR	MAP	pregnancy	0.000238685	6.86719e-05	0.274587
cg14693883	12:57998368	DTX3	TSS1500	MAP	pregnancy	0.00206588	6.98177e-05	0.275529
cg14028856	1:41845592			MAP	pregnancy	0.00151897	7.04054e-05	0.275529
cg01139906	3:10290027	TATDN2	TSS200	MAP	pregnancy	0.000548818	7.22013e-05	0.279583
cg19694519	8:22389206	PPP3CC	Body	MAP	pregnancy	0.00143916	7.50461e-05	0.287006
cg07008945	1:955720	AGRN	1stExon	MAP	pregnancy	0.000172182	7.56787e-05	0.287006
cg15215830	11:125999805			MAP	pregnancy	0.00173973	7.76042e-05	0.291305
cg09788492	10:101292477	NKX2-3	TSS1500	MAP	pregnancy	0.00389741	8.01277e-05	0.291859
cg08856601	1:65730351	DNAJC6	TSS200	MAP	pregnancy	0.00279343	8.07995e-05	0.291859
cg27308245	16:396393	AXIN1	Body;Body	PP	Early Pregnancy	-0.000505366	4.93712e-06	0.999981
cg01317226	3:194666543			PP	Early Pregnancy	-0.000288921	2.88015e-05	0.999981
cg19030519	11:2604365	KCNQ1	Body;Body	PP	Early Pregnancy	0.00269694	5.4098e-05	0.999981
cg04261192	11:20691341	NELL1	Body;Body	PP	Early Pregnancy	0.00599666	5.79808e-05	0.999981
cg12277789	10:125033770			PP	Early Pregnancy	0.00651005	6.47302e-05	0.999981
cg17334762	7:4862349	RADIL	Body	PP	Early Pregnancy	0.00455703	6.88133e-05	0.999981
cg22782986	11:79152821	ODZ4	TSS1500	PP	Early Pregnancy	-0.0033007	8.22489e-05	0.999981
cg15416643	8:24815840			PP	Early Pregnancy	0.00698696	8.38173e-05	0.999981
cg14768519	17:79870056	PCYT2;SIRT7	3'UTR;TSS1500	PP	Early Pregnancy	-0.000541131	8.49584e-05	0.999981
cg17283207	11:102246162	BIRC2	Body	PP	Early Pregnancy	-0.00077043	8.58448e-05	0.999981
cg00057092	15:37030160	C15orf41	Body;Body	PP	Early Pregnancy	-0.000654833	8.94849e-05	0.999981
cg26110834	1:213500126			PP	Early Pregnancy	-0.000375678	9.16299e-05	0.999981
cg18713806	19:38089106	ZNF540	5'UTR	PP	Early Pregnancy	-0.00110926	9.27909e-05	0.999981
cg02556067	2:96970985	SNRNP200	Body	PP	Early Pregnancy	0.00139354	0.000100241	0.999981
cg20642610	19:47777218	PRR24	TSS1500	PP	Early Pregnancy	0.000394449	0.000106071	0.999981
cg07324381	9:139222968	GPSM1;LOC26102	Body;Body;TSS1500	PP	Early Pregnancy	0.0018615	0.000107535	0.999981
cg15661536	17:75317185	SEPT9	5'UTR;Body;Body	PP	Early Pregnancy	0.00161626	0.000113776	0.999981
cg12977448	10:14920832	SUV39H2	TSS200	PP	Early Pregnancy	0.000601453	0.000114885	0.999981
cg10507281	14:55230528	SAMD4A	Body;Body;Body	PP	Early Pregnancy	-0.000313293	0.00013659	0.999981
cg09762120	7:30108301	PLEKHA8	Body	PP	Early Pregnancy	-0.00177127	0.000137808	0.999981
cg00018044	18:19109496	ESCO1	3'UTR	PP	Early Pregnancy	-0.00209006	0.000139138	0.999981
cg21070669	12:57885563	MARS	Body	PP	Early Pregnancy	-0.000522822	0.000151645	0.999981
cg00063357	4:158117227			PP	Early Pregnancy	0.00149247	0.000153627	0.999981
cg13787610	11:78618572	ODZ4	Body	PP	Early Pregnancy	-0.00101627	0.000157008	0.999981
cg10444486	16:84867103	CRISPLD2	5'UTR	PP	Early Pregnancy	0.00149733	0.000167428	0.999981
cg19529551	3:133615241	RAB6B	TSS1500	PP	Early Pregnancy	0.00243474	0.000170188	0.999981
cg21775279	1:28285385	SMPDL3B;XKR8	TSS1500;3'UTR	PP	Early Pregnancy	-0.000717711	0.000170359	0.999981
cg14990082	6:126304272			PP	Early Pregnancy	-0.00131999	0.000175555	0.999981
cg06908136	19:2478866			PP	Early Pregnancy	-0.00259861	0.000181207	0.999981
cg06279276	16:67184164	B3GNT9	Body	PP	Early Pregnancy	-0.00295445	0.000190215	0.999981
cg02054200	6:161563629	AGPAT4	Body	PP	Early Pregnancy	-0.000475991	0.000192765	0.999981
cg20434239	17:43028046			PP	Early Pregnancy	-0.000472548	0.000199623	0.999981
cg13613388	17:44803928	NSF	Body	PP	Early Pregnancy	-0.00145445	0.000199699	0.999981
cg15763984	4:1342303	KIAA1530	Body	PP	Early Pregnancy	-0.00180395	0.000204167	0.999981
cg01305913	6:48036601	C6orf138	TSS200	PP	Early Pregnancy	0.00480689	0.000204197	0.999981
cg11469627	4:184434026			PP	Early Pregnancy	-0.000721938	0.000204359	0.999981
cg02079413	11:2986505	NAP1L4;SNORA54	TSS1500;Body	PP	Early Pregnancy	-0.000310035	0.000206915	0.999981
cg04341526	1:53145415			PP	Early Pregnancy	-0.000524288	0.000209814	0.999981
cg24035447	6:48036613	C6orf138	TSS200	PP	Early Pregnancy	0.00565376	0.000214862	0.999981
cg09528275	15:99091811			PP	Early Pregnancy	0.0013322	0.000219963	0.999981
cg10092263	16:20867383			PP	Early Pregnancy	-0.000369279	0.000220128	0.999981
cg17322632	18:75380980			PP	Early Pregnancy	-0.00369272	0.000231317	0.999981
cg11798857	20:22566289	FOXA2	TSS1500;TSS200	PP	Early Pregnancy	0.00297259	0.000232233	0.999981
cg22617819	1:44378782	ST3GAL3	Body;Body;Body;Body;Body;Body;Body;Body;Body;Body	PP	Early Pregnancy	0.00110733	0.000234054	0.999981
cg16343533	20:46415491	SULF2	TSS200;TSS1500;TSS200	PP	Early Pregnancy	0.00065298	0.000251122	0.999981
cg12033187	2:105719918			PP	Early Pregnancy	-0.00182905	0.000255758	0.999981
cg10485881	16:89712703	CHMP1A	Body;Body	PP	Early Pregnancy	-0.000239474	0.000257905	0.999981
cg25223771	8:145105503			PP	Early Pregnancy	-0.00353128	0.000269781	0.999981
cg22512438	3:129693489	TRH	5'UTR;1stExon	PP	Early Pregnancy	0.0104272	0.000270165	0.999981
cg12509665	22:47082044	CERK	3'UTR	PP	Early Pregnancy	-0.00272569	0.000270364	0.999981
cg05573856	7:98610575	TRRAP	3'UTR	PP	Early Pregnancy	-0.000177927	0.000272128	0.999981
cg12669354	11:831584	CD151;EFCAB4A	TSS1500;TSS1500;TSS1500;TSS1500;3'UTR	PP	Early Pregnancy	0.00101811	0.000282818	0.999981
cg10026473	1:45792540	HPDL	TSS200	PP	Early Pregnancy	0.000163039	0.00028288	0.999981
cg10021786	16:46964129	GPT2	3'UTR;3'UTR	PP	Early Pregnancy	-0.00222031	0.000283024	0.999981
cg08148814	3:9831610	TADA3	Body;Body	PP	Early Pregnancy	-0.00110103	0.00028978	0.999981
cg00457913	6:48036603	C6orf138	TSS200	PP	Early Pregnancy	0.00440691	0.000290021	0.999981
cg05477024	1:233462765	KIAA1804	TSS1500	PP	Early Pregnancy	0.000461533	0.00029991	0.999981
cg18084999	6:130182478	C6orf191	TSS200	PP	Early Pregnancy	-0.000717843	0.00031146	0.999981
cg02492503	8:103823846			PP	Early Pregnancy	-0.00160193	0.000314499	0.999981
cg06389605	6:168147420			PP	Early Pregnancy	-0.000554833	0.000333214	0.999981
cg27247736	6:160241105	PNLDC1	Body	PP	Early Pregnancy	0.00309839	0.000338142	0.999981
cg21167269	9:98981500			PP	Early Pregnancy	-0.00334464	0.000342705	0.999981
cg26386852	3:48693882	CELSR3	Body	PP	Early Pregnancy	-0.00253656	0.000343346	0.999981
cg23983671	18:76755310	SALL3	Body	PP	Early Pregnancy	0.00230814	0.000345704	0.999981
cg18862481	3:129693370	TRH	5'UTR;1stExon	PP	Early Pregnancy	0.00684081	0.0003501	0.999981
cg13649728	4:128651707	SLC25A31	1stExon	PP	Early Pregnancy	0.00379592	0.000351756	0.999981
cg24766840	12:124824871	NCOR2	Body;Body	PP	Early Pregnancy	-0.000906239	0.000355003	0.999981
cg03613003	11:69949263	ANO1	Body;Body	PP	Early Pregnancy	-0.000426428	0.000357417	0.999981
cg24442913	11:14994606	CALCA	TSS1500;TSS1500;TSS1500	PP	Early Pregnancy	0.00252611	0.000362312	0.999981
cg12592179	3:133920644	RYK	Body;Body	PP	Early Pregnancy	-0.000399382	0.000365962	0.999981
cg00203594	12:109531054	ALKBH2	1stExon;Body;5'UTR;5'UTR;Body;1stExon;5'UTR	PP	Early Pregnancy	0.00190983	0.000374356	0.999981
cg22448232	1:117451543	PTGFRN	TSS1500	PP	Early Pregnancy	-0.000501115	0.000379208	0.999981
cg08460717	6:33149789	COL11A2	Body;Body;Body	PP	Early Pregnancy	-0.000549599	0.00038411	0.999981
cg14596702	9:123898189	CEP110	Body	PP	Early Pregnancy	-0.00049756	0.000385291	0.999981
cg15399533	6:108497995	NR2E1	Body	PP	Early Pregnancy	0.00164581	0.000385546	0.999981
cg23418839	11:17375113	DKFZp686O24166	Body	PP	Early Pregnancy	0.00044258	0.000391925	0.999981
cg01353448	7:31726912	C7orf16	5'UTR;1stExon;5'UTR;1stExon	PP	Early Pregnancy	0.00522731	0.000391937	0.999981
cg21410980	4:40121831	N4BP2	Body	PP	Early Pregnancy	-0.00138124	0.000392449	0.999981
cg17490283	1:5932462	NPHP4	Body	PP	Early Pregnancy	-0.00186776	0.000392799	0.999981
cg10499102	6:564040	EXOC2	Body	PP	Early Pregnancy	-0.00224068	0.000394081	0.999981
cg21416739	12:132429311			PP	Early Pregnancy	0.00182929	0.000396519	0.999981
cg27294983	14:24629556	IRF9;RNF31	TSS1500;Body	PP	Early Pregnancy	-0.000912754	0.000397508	0.999981
cg24500441	15:66274709	MEGF11	Body	PP	Early Pregnancy	0.0038575	0.000398981	0.999981
cg24606939	3:99979607	TBC1D23	TSS200	PP	Early Pregnancy	0.000258024	0.000399489	0.999981
cg05835982	3:129693791	TRH	5'UTR	PP	Early Pregnancy	0.00592045	0.000401085	0.999981
cg15340526	3:50648891	CISH	Body;5'UTR	PP	Early Pregnancy	0.00131799	0.000404618	0.999981
cg26612230	4:95508526	PDLIM5	Body;3'UTR;Body;3'UTR;Body	PP	Early Pregnancy	-0.000424109	0.00040546	0.999981
cg27101034	5:60137757	ELOVL7	5'UTR;5'UTR	PP	Early Pregnancy	-0.00216311	0.000406317	0.999981
cg09262666	19:5507452			PP	Early Pregnancy	-0.00262435	0.000406465	0.999981
cg05513806	3:181438216	SOX2OT	Body	PP	Early Pregnancy	0.00368003	0.000407995	0.999981
cg01760475	8:145104359			PP	Early Pregnancy	-0.00750646	0.000409424	0.999981
cg02700891	3:129693586	TRH	5'UTR;1stExon	PP	Early Pregnancy	0.00806748	0.000415041	0.999981
cg21490444	5:171095097			PP	Early Pregnancy	-0.00228473	0.000417893	0.999981
cg07293736	12:132670858			PP	Early Pregnancy	0.00350688	0.000418735	0.999981
cg07530577	12:56075471	METTL7B	1stExon;5'UTR	PP	Early Pregnancy	0.000391144	0.00043282	0.999981
cg15559940	13:101171765	PCCA	Body;Body	PP	Early Pregnancy	-0.000244859	0.000433874	0.999981
cg16714096	9:98981875			PP	Early Pregnancy	-0.00212117	0.000435786	0.999981
cg20388294	2:151343769	RND3	Body	PP	Early Pregnancy	-0.00232141	0.000439557	0.999981
cg13509765	9:133734608	ABL1	Body;Body	PP	Early Pregnancy	-0.000331584	0.000441026	0.999981
cg14523639	6:33288839	DAXX	Body;Body;Body;Body	PP	Early Pregnancy	-0.0010584	0.000443824	0.999981
cg04722756	1:153919388	DENND4B	TSS1500	PP	Late Pregnancy	-0.000552384	1.78638e-05	0.999982
cg09566763	17:7553760	ATP1B2	TSS1500	PP	Late Pregnancy	0.00380528	2.53612e-05	0.999982
cg14531560	1:16085371	FBLIM1	5'UTR	PP	Late Pregnancy	-0.000300066	3.07676e-05	0.999982
cg09265762	12:132101918			PP	Late Pregnancy	0.00262588	4.22943e-05	0.999982
cg11552981	4:1357584	KIAA1530	Body	PP	Late Pregnancy	-0.00210117	5.57061e-05	0.999982
cg03923277	12:104359732	TDG	1stExon;5'UTR	PP	Late Pregnancy	0.00432214	8.15644e-05	0.999982
cg10290928	6:37226140	TBC1D22B;TMEM217	TSS1500;TSS1500;Body	PP	Late Pregnancy	-0.000281953	8.82539e-05	0.999982
cg26364080	2:232121314	ARMC9	Body	PP	Late Pregnancy	-0.00187542	0.000105104	0.999982
cg19717060	17:70553078			PP	Late Pregnancy	-0.00100683	0.000109043	0.999982
cg14734794	7:127879920	LEP	TSS1500	PP	Late Pregnancy	0.00235276	0.000119897	0.999982
cg08100687	13:28502630			PP	Late Pregnancy	0.00614894	0.00012214	0.999982
cg02595809	1:63787670	FOXD3	TSS1500	PP	Late Pregnancy	0.000939119	0.000140125	0.999982
cg22028785	21:45678406	DNMT3L	Body;Body	PP	Late Pregnancy	-0.00198265	0.000140278	0.999982
cg09000832	13:50703589			PP	Late Pregnancy	0.00283911	0.000147367	0.999982
cg01869186	7:100423987	EPHB4	Body	PP	Late Pregnancy	0.000715453	0.000149461	0.999982
cg04699272	4:174447055			PP	Late Pregnancy	0.00380297	0.000161423	0.999982
cg23365739	14:57277178	OTX2	1stExon;5'UTR	PP	Late Pregnancy	0.00262924	0.000164776	0.999982
cg25541621	1:171106864	FMO6P	TSS200	PP	Late Pregnancy	-0.00259937	0.000168605	0.999982
cg09279616	1:26671939	AIM1L	TSS1500	PP	Late Pregnancy	0.000631715	0.000194379	0.999982
cg11165465	7:4841435	RADIL	Body	PP	Late Pregnancy	0.00199136	0.000198346	0.999982
cg07489869	13:20806730	GJB6	TSS200;TSS200;TSS200;TSS1500	PP	Late Pregnancy	0.00276597	0.00020111	0.999982
cg23698978	7:20838631			PP	Late Pregnancy	0.00291468	0.000207101	0.999982
cg02681173	12:130527106	LOC100190940	TSS1500	PP	Late Pregnancy	-0.00124491	0.000220385	0.999982
cg24874350	20:45440346			PP	Late Pregnancy	-0.00398778	0.000232478	0.999982
cg09886641	15:69223018	MIR548H4;NOX5;SPESP1	Body;5'UTR;1stExon;1stExon	PP	Late Pregnancy	0.00405228	0.000258144	0.999982
cg00829369	9:138880256			PP	Late Pregnancy	0.00179013	0.000275958	0.999982
cg02512286	13:53471318			PP	Late Pregnancy	0.00157326	0.000276093	0.999982
cg03442564	16:4432164	CORO7;VASN	Body;Body	PP	Late Pregnancy	0.000453366	0.00028742	0.999982
cg25617328	5:76939333			PP	Late Pregnancy	0.00213263	0.000287432	0.999982
cg04967737	6:168975424	SMOC2	Body;Body	PP	Late Pregnancy	0.00162278	0.000306066	0.999982
cg23499749	2:113345365	CHCHD5	Body	PP	Late Pregnancy	-0.00106246	0.000315741	0.999982
cg17814457	4:1004609	FGFRL1	TSS1500;TSS1500	PP	Late Pregnancy	0.00051583	0.00032057	0.999982
cg23746359	1:113261764	FAM19A3	TSS1500;TSS1500	PP	Late Pregnancy	0.00124899	0.000323418	0.999982
cg00046336	2:118617230			PP	Late Pregnancy	0.00322157	0.000325795	0.999982
cg08525845	11:20181456	DBX1	Body	PP	Late Pregnancy	0.00295857	0.000347661	0.999982
cg19011063	5:170171465			PP	Late Pregnancy	-0.000397862	0.000352809	0.999982
cg08184159	12:114837108	TBX5	Body;Body;Body;Body	PP	Late Pregnancy	0.00303815	0.000355047	0.999982
cg12045833	1:8014224			PP	Late Pregnancy	0.00283621	0.000358466	0.999982
cg02240252	17:47931591			PP	Late Pregnancy	0.000982047	0.000360153	0.999982
cg12993163	3:157821407	SHOX2	Body;Body;Body	PP	Late Pregnancy	0.00324086	0.000362699	0.999982
cg03040292	1:200847096			PP	Late Pregnancy	-0.0020734	0.000381058	0.999982
cg23805884	6:33257135	PFDN6;WDR46	1stExon;5'UTR;1stExon;TSS1500;5'UTR	PP	Late Pregnancy	0.000293471	0.000389708	0.999982
cg15731317	11:85430070	SYTL2	5'UTR;Body;5'UTR;1stExon;Body;1stExon;1stExon;Body;Body;Body;5'UTR	PP	Late Pregnancy	0.00223997	0.000396098	0.999982
cg15388804	14:36993079			PP	Late Pregnancy	0.00308962	0.00040319	0.999982
cg13757194	15:69223774	MIR548H4;NOX5;SPESP1	Body;5'UTR;Body	PP	Late Pregnancy	0.00716834	0.00043085	0.999982
cg02741882	16:29888096	SEZ6L2	Body;Body;Body;Body	PP	Late Pregnancy	-0.00102521	0.000448877	0.999982
cg04928875	2:128568924	WDR33	TSS200;TSS200;TSS200	PP	Late Pregnancy	-0.000316417	0.000451282	0.999982
cg07775813	15:69223368	MIR548H4;NOX5;SPESP1	Body;5'UTR;Body	PP	Late Pregnancy	0.00613043	0.000453917	0.999982
cg03521044	7:20838564			PP	Late Pregnancy	0.00127448	0.000470598	0.999982
cg11310496	10:118380175	PNLIPRP2	TSS1500	PP	Late Pregnancy	0.00198096	0.000476484	0.999982
cg24560729	4:1342394	KIAA1530	Body	PP	Late Pregnancy	-0.00185425	0.00049503	0.999982
cg25407557	12:132168981			PP	Late Pregnancy	0.00298995	0.000495652	0.999982
cg13423666	13:113706102	MCF2L	Body;Body	PP	Late Pregnancy	0.00226664	0.000504637	0.999982
cg27331401	3:37035207	EPM2AIP1;MLH1	TSS200;Body;TSS200;TSS1500;TSS200	PP	Late Pregnancy	-0.000336565	0.000505912	0.999982
cg16956133	2:865075			PP	Late Pregnancy	0.00404849	0.000510805	0.999982
cg18137931	6:28984374			PP	Late Pregnancy	0.00445587	0.000537913	0.999982
cg15384599	3:4344887	SETMAR	TSS200;TSS1500	PP	Late Pregnancy	0.000179042	0.000544467	0.999982
cg07925619	17:39913753	JUP	Body;Body	PP	Late Pregnancy	-0.000159253	0.000551767	0.999982
cg04592958	19:5138093	KDM4B	Body	PP	Late Pregnancy	-0.000349517	0.000562476	0.999982
cg16901014	8:146051423	ZNF7	TSS1500	PP	Late Pregnancy	0.00167732	0.000562612	0.999982
cg21770330	11:124616459	NRGN	3'UTR;3'UTR	PP	Late Pregnancy	0.00213797	0.000565618	0.999982
cg02645993	6:170674463	FAM120B	Body	PP	Late Pregnancy	0.00108342	0.000567606	0.999982
cg12812760	12:53645951	MFSD5	1stExon;Body;5'UTR	PP	Late Pregnancy	-0.000406858	0.000567735	0.999982
cg10107466	11:1446247	BRSK2	Body	PP	Late Pregnancy	0.00392033	0.00059436	0.999982
cg06217230	4:190731443			PP	Late Pregnancy	0.00210787	0.00061004	0.999982
cg05407489	10:73139576			PP	Late Pregnancy	-0.00164598	0.000617098	0.999982
cg18875629	22:27834439			PP	Late Pregnancy	0.00379163	0.000617228	0.999982
cg00419321	1:75593476	LHX8	TSS1500	PP	Late Pregnancy	0.00543904	0.000623373	0.999982
cg19397801	10:22826076	PIP4K2A	3'UTR	PP	Late Pregnancy	-0.00026681	0.000630831	0.999982
cg14305889	6:32085753	ATF6B	Body;Body	PP	Late Pregnancy	-0.00111895	0.000633429	0.999982
cg18658096	17:41116483	AARSD1	Body;Body	PP	Late Pregnancy	-0.00027747	0.000636523	0.999982
cg10731960	19:55042837	KIR3DX1	TSS1500	PP	Late Pregnancy	0.00391969	0.000638714	0.999982
cg02899190	8:42546678			PP	Late Pregnancy	-0.000276175	0.000639105	0.999982
cg27071152	7:39649443	LOC646999	Body	PP	Late Pregnancy	-0.0045049	0.000645618	0.999982
cg03556869	6:149358767	UST	Body	PP	Late Pregnancy	0.00129648	0.000646105	0.999982
cg05639405	3:126243044	CHST13	TSS200	PP	Late Pregnancy	0.000357013	0.000649417	0.999982
cg02491396	2:172966428	DLX2	Body	PP	Late Pregnancy	0.00473145	0.00064976	0.999982
cg01588993	12:58970138			PP	Late Pregnancy	-0.00401863	0.000654575	0.999982
cg08226752	10:119312691			PP	Late Pregnancy	0.00408706	0.00065896	0.999982
cg17933107	2:27334851	CGREF1	5'UTR;5'UTR;TSS1500;5'UTR	PP	Late Pregnancy	-0.000923816	0.000668364	0.999982
cg07750111	6:26056168	HIST1H1C	1stExon	PP	Late Pregnancy	-0.000352616	0.000672199	0.999982
cg25516823	7:157216670			PP	Late Pregnancy	0.000625356	0.000674316	0.999982
cg02527472	11:27743348	BDNF	TSS1500;TSS1500;1stExon;5'UTR;TSS1500	PP	Late Pregnancy	0.00507705	0.000674405	0.999982
cg23465650	5:158522899	EBF1	Body	PP	Late Pregnancy	0.00249789	0.000685408	0.999982
cg05412396	15:76631569	ISL2	Body	PP	Late Pregnancy	0.0010803	0.000700184	0.999982
cg13469457	9:110501986			PP	Late Pregnancy	0.00050669	0.000701527	0.999982
cg11935153	6:30923306			PP	Late Pregnancy	-0.000386622	0.000702567	0.999982
cg15185001	19:35739448	LSR	TSS200;TSS200;TSS200	PP	Late Pregnancy	-0.000277333	0.000708155	0.999982
cg02334915	10:7860872	TAF3	Body	PP	Late Pregnancy	0.00048993	0.000713653	0.999982
cg02179499	10:123358183	FGFR2	TSS1500;TSS1500;TSS1500;TSS1500;TSS1500	PP	Late Pregnancy	-0.000482914	0.000741416	0.999982
cg07724670	20:45440228			PP	Late Pregnancy	-0.00542889	0.000745613	0.999982
cg04503600	5:140798188	PCDHGA1;PCDHGA10;PCDHGA2;PCDHGA3;PCDHGA4;PCDHGA5;PCDHGA6;PCDHGA7;PCDHGA8;PCDHGA9;PCDHGB1;PCDHGB2;PCDHGB3;PCDHGB4;PCDHGB5;PCDHGB6;PCDHGB7	Body;Body;Body;Body;1stExon;Body;Body;Body;Body;Body;Body;Body;1stExon;Body;Body;Body;Body;Body	PP	Late Pregnancy	0.00181724	0.000755573	0.999982
cg03298716	6:168196351	C6orf123	Body	PP	Late Pregnancy	-0.0015724	0.000760363	0.999982
cg20806904	11:69947146	ANO1	Body;Body	PP	Late Pregnancy	-0.000329938	0.00076722	0.999982
cg11554507	7:31380572	NEUROD6	TSS200	PP	Late Pregnancy	-0.00354447	0.000767604	0.999982
cg00719211	6:28984453			PP	Late Pregnancy	0.00554822	0.000773485	0.999982
cg15585987	8:50824749	SNTG1	5'UTR;1stExon	PP	Late Pregnancy	-0.001929	0.000776855	0.999982
cg11146971	14:27068354	NOVA1	TSS1500;TSS1500;TSS1500	PP	Late Pregnancy	0.00619706	0.000793067	0.999982
cg20268039	7:25900167			PP	Late Pregnancy	-0.000462107	0.000797261	0.999982
cg26820811	15:69223895	MIR548H4;NOX5;SPESP1	Body;5'UTR;Body	PP	Late Pregnancy	0.00588537	0.000799351	0.999982
cg11552981	4:1357584	KIAA1530	Body	PP	pregnancy	-0.00213739	2.67056e-05	0.999943
cg19030519	11:2604365	KCNQ1	Body;Body	PP	pregnancy	0.00248899	2.72971e-05	0.999943
cg26364080	2:232121314	ARMC9	Body	PP	pregnancy	-0.00196915	2.98829e-05	0.999943
cg09000832	13:50703589			PP	pregnancy	0.00305797	3.55622e-05	0.999943
cg05483534	2:46802312	RHOQ	Body	PP	pregnancy	0.00107893	3.8341e-05	0.999943
cg08184159	12:114837108	TBX5	Body;Body;Body;Body	PP	pregnancy	0.00343986	4.35384e-05	0.999943
cg02556067	2:96970985	SNRNP200	Body	PP	pregnancy	0.00135762	4.45373e-05	0.999943
cg13649728	4:128651707	SLC25A31	1stExon	PP	pregnancy	0.00376936	4.7482e-05	0.999943
cg12033187	2:105719918			PP	pregnancy	-0.00184288	5.81884e-05	0.999943
cg11759288	21:46696759	POFUT2	Body;Body;Body	PP	pregnancy	-0.0017202	7.37377e-05	0.999943
cg03298716	6:168196351	C6orf123	Body	PP	pregnancy	-0.00177252	8.84506e-05	0.999943
cg18713806	19:38089106	ZNF540	5'UTR	PP	pregnancy	-0.00103655	9.96903e-05	0.999943
cg17657037	19:3933856	ITGB1BP3	Body	PP	pregnancy	-0.000984018	0.000104958	0.999943
cg12669354	11:831584	CD151;EFCAB4A	TSS1500;TSS1500;TSS1500;TSS1500;3'UTR	PP	pregnancy	0.000963091	0.000117424	0.999943
cg10485881	16:89712703	CHMP1A	Body;Body	PP	pregnancy	-0.000236829	0.000123784	0.999943
cg24442913	11:14994606	CALCA	TSS1500;TSS1500;TSS1500	PP	pregnancy	0.00231616	0.000125286	0.999943
cg14768519	17:79870056	PCYT2;SIRT7	3'UTR;TSS1500	PP	pregnancy	-0.000490098	0.000127273	0.999943
cg20388294	2:151343769	RND3	Body	PP	pregnancy	-0.00208152	0.000130741	0.999943
cg24560729	4:1342394	KIAA1530	Body	PP	pregnancy	-0.00198915	0.000132505	0.999943
cg09854003	5:170743459			PP	pregnancy	0.00130305	0.000155963	0.999943
cg08712190	4:71270447	PROL1	Body	PP	pregnancy	0.00178432	0.000164674	0.999943
cg22782986	11:79152821	ODZ4	TSS1500	PP	pregnancy	-0.00276932	0.000169507	0.999943
cg24766840	12:124824871	NCOR2	Body;Body	PP	pregnancy	-0.000889162	0.000175571	0.999943
cg04261192	11:20691341	NELL1	Body;Body	PP	pregnancy	0.00514164	0.000182655	0.999943
cg15763984	4:1342303	KIAA1530	Body	PP	pregnancy	-0.00165257	0.000192598	0.999943
cg09262666	19:5507452			PP	pregnancy	-0.00252619	0.000195397	0.999943
cg02492503	8:103823846			PP	pregnancy	-0.00149349	0.000214928	0.999943
cg05407489	10:73139576			PP	pregnancy	-0.00173577	0.000229569	0.999943
cg01476678	5:176270730	UNC5A	Body	PP	pregnancy	-0.00280365	0.000245914	0.999943
cg00456892	11:124629925	ESAM	Body	PP	pregnancy	-0.000823443	0.000251628	0.999943
cg04722756	1:153919388	DENND4B	TSS1500	PP	pregnancy	-0.000477302	0.000256829	0.999943
cg22028785	21:45678406	DNMT3L	Body;Body	PP	pregnancy	-0.00185115	0.000259154	0.999943
cg01760475	8:145104359			PP	pregnancy	-0.00657927	0.000263712	0.999943
cg08187246	1:160054219	KCNJ9	Body	PP	pregnancy	-0.00148953	0.000267521	0.999943
cg20516209	2:27301943	EMILIN1	1stExon	PP	pregnancy	0.00117941	0.000268378	0.999943
cg00157572	14:60977961	SIX6	Body	PP	pregnancy	0.00486931	0.000270191	0.999943
cg00057092	15:37030160	C15orf41	Body;Body	PP	pregnancy	-0.000578433	0.00027092	0.999943
cg13823144	11:66475721	SPTBN2	Body	PP	pregnancy	0.000391471	0.000277905	0.999943
cg21445793	3:133208495			PP	pregnancy	-0.00176945	0.00028328	0.999943
cg01317226	3:194666543			PP	pregnancy	-0.000234155	0.000284356	0.999943
cg05880452	2:153191031	FMNL2	TSS1500	PP	pregnancy	-0.000903384	0.000293333	0.999943
cg05573856	7:98610575	TRRAP	3'UTR	PP	pregnancy	-0.000166656	0.000297177	0.999943
cg22791453	9:133319899	ASS1	TSS200;TSS200	PP	pregnancy	-0.00121041	0.000300001	0.999943
cg16714096	9:98981875			PP	pregnancy	-0.00185048	0.000304035	0.999943
cg17322632	18:75380980			PP	pregnancy	-0.00328545	0.000306311	0.999943
cg19529551	3:133615241	RAB6B	TSS1500	PP	pregnancy	0.00211449	0.000311992	0.999943
cg10444486	16:84867103	CRISPLD2	5'UTR	PP	pregnancy	0.00129195	0.000313454	0.999943
cg24136740	10:415418	DIP2C	Body	PP	pregnancy	-0.00205429	0.000317864	0.999943
cg04592958	19:5138093	KDM4B	Body	PP	pregnancy	-0.000353014	0.000318449	0.999943
cg26576053	22:46975626			PP	pregnancy	-0.000576623	0.000322127	0.999943
cg12977448	10:14920832	SUV39H2	TSS200	PP	pregnancy	0.000510986	0.000339259	0.999943
cg23805884	6:33257135	PFDN6;WDR46	1stExon;5'UTR;1stExon;TSS1500;5'UTR	PP	pregnancy	0.000289899	0.000348878	0.999943
cg15416643	8:24815840			PP	pregnancy	0.00580511	0.000358418	0.999943
cg08575537	7:100318626	EPO	Body	PP	pregnancy	-0.000571323	0.000359547	0.999943
cg14332819	4:186347766	UFSP2	TSS1500;TSS1500	PP	pregnancy	0.00436467	0.000366903	0.999943
cg00590029	12:114838618	TBX5	Body;Body;Body;Body	PP	pregnancy	0.00262296	0.000379209	0.999943
cg05975755	8:108633393			PP	pregnancy	-0.00143405	0.00038861	0.999943
cg05892626	7:101375112			PP	pregnancy	-0.000687629	0.000393924	0.999943
cg02023717	17:37846697	ERBB2	5'UTR	PP	pregnancy	-0.0020983	0.000394152	0.999943
cg05723989	1:210407677	C1orf133;SERTAD4	TSS1500;5'UTR	PP	pregnancy	-0.00110131	0.000396704	0.999943
cg10026473	1:45792540	HPDL	TSS200	PP	pregnancy	0.000149231	0.000404972	0.999943
cg15340526	3:50648891	CISH	Body;5'UTR	PP	pregnancy	0.00120304	0.000405764	0.999943
cg02838178	1:201368613	LAD1	1stExon;5'UTR	PP	pregnancy	-0.000825577	0.000419622	0.999943
cg06279276	16:67184164	B3GNT9	Body	PP	pregnancy	-0.00240018	0.000425202	0.999943
cg10215817	1:46806136	NSUN4	TSS1500	PP	pregnancy	-0.000160633	0.000426242	0.999943
cg24874350	20:45440346			PP	pregnancy	-0.00375848	0.000433671	0.999943
cg15185001	19:35739448	LSR	TSS200;TSS200;TSS200	PP	pregnancy	-0.000294277	0.000434199	0.999943
cg17859089	1:173683625	KLHL20	TSS1500	PP	pregnancy	0.00162198	0.000439088	0.999943
cg24086410	20:44467084	SNX21	Body;Body;Body;Body	PP	pregnancy	-0.00080615	0.000446794	0.999943
cg17277939	12:70093008	BEST3	1stExon;5'UTR	PP	pregnancy	-0.000463437	0.000449156	0.999943
cg05513806	3:181438216	SOX2OT	Body	PP	pregnancy	0.00349455	0.000452624	0.999943
cg20294280	6:30158383	TRIM26	Body	PP	pregnancy	-0.000615199	0.000454937	0.999943
cg01896230	7:155898435			PP	pregnancy	0.00280832	0.000454943	0.999943
cg24104433	11:79154353			PP	pregnancy	-0.00107927	0.000456306	0.999943
cg21167269	9:98981500			PP	pregnancy	-0.00295359	0.000458423	0.999943
cg06754606	11:67259452	PITPNM1	3'UTR;3'UTR	PP	pregnancy	0.00118548	0.000464885	0.999943
cg24446823	19:13246208	NACC1	Body	PP	pregnancy	-0.000620209	0.000465283	0.999943
cg25617328	5:76939333			PP	pregnancy	0.00200468	0.000466824	0.999943
cg17509967	19:13617094	CACNA1A	5'UTR;1stExon;1stExon;5'UTR	PP	pregnancy	0.00211329	0.000473821	0.999943
cg13797468	3:98848062			PP	pregnancy	-0.00253757	0.000482029	0.999943
cg04642620	10:131650358	EBF3	Body	PP	pregnancy	-0.00167664	0.000487627	0.999943
cg04936725	12:131258409			PP	pregnancy	-0.00188925	0.00049312	0.999943
cg03333634	8:11555251			PP	pregnancy	-0.00355969	0.000498046	0.999943
cg05160554	16:19468264	TMC5	Body;Body;1stExon	PP	pregnancy	-0.000527951	0.000502172	0.999943
cg24035447	6:48036613	C6orf138	TSS200	PP	pregnancy	0.00501033	0.000503851	0.999943
cg26110834	1:213500126			PP	pregnancy	-0.00031475	0.000504265	0.999943
cg00711291	17:71345538	SDK2	Body	PP	pregnancy	0.000762419	0.000507618	0.999943
cg18875629	22:27834439			PP	pregnancy	0.00375731	0.000510089	0.999943
cg17395283	10:52395375			PP	pregnancy	-0.000435263	0.00051093	0.999943
cg09953583	14:22974144			PP	pregnancy	-0.00167895	0.000511478	0.999943
cg09187933	12:127630812			PP	pregnancy	0.00846843	0.000518801	0.999943
cg23698978	7:20838631			PP	pregnancy	0.00266373	0.000526854	0.999943
cg17334762	7:4862349	RADIL	Body	PP	pregnancy	0.00355212	0.00052785	0.999943
cg08525845	11:20181456	DBX1	Body	PP	pregnancy	0.00282065	0.000529555	0.999943
cg10498052	17:16367232	C17orf76;NCRNA00188	Body;Body;Body;Body;Body;Body;Body;Body;Body;Body	PP	pregnancy	0.00117043	0.000530043	0.999943
cg21997401	4:12225077			PP	pregnancy	-0.00214687	0.000544001	0.999943
cg13730534	1:41157553	LOC100130557;NFYC	5'UTR;TSS200;5'UTR;Body;5'UTR;5'UTR	PP	pregnancy	0.000267776	0.000553244	0.999943
cg11165465	7:4841435	RADIL	Body	PP	pregnancy	0.00183786	0.000553643	0.999943
cg05915004	11:15959602			PP	pregnancy	0.00135221	0.000554682	0.999943
cg02512286	13:53471318			PP	pregnancy	0.00149719	0.000556975	0.999943
cg19629631	7:2060116	MAD1L1	Body;Body;Body	SBP	Early Pregnancy	0.00152864	3.96028e-07	0.145685
cg16360310	5:139036605	CXXC5	5'UTR	SBP	Early Pregnancy	0.000529051	3.36254e-06	0.618481
cg04757892	22:41698001	ZC3H7B	5'UTR	SBP	Early Pregnancy	0.000546765	1.14646e-05	0.759444
cg21644856	17:80693292	FN3K	TSS200	SBP	Early Pregnancy	0.000607458	1.16323e-05	0.759444
cg16664394	5:54527671	CCNO	Body	SBP	Early Pregnancy	0.00403211	1.25131e-05	0.759444
cg15661536	17:75317185	SEPT9	5'UTR;Body;Body	SBP	Early Pregnancy	0.00115745	1.37348e-05	0.759444
cg16628641	16:4426265	CORO7;VASN	5'UTR;Body	SBP	Early Pregnancy	0.00096587	1.44512e-05	0.759444
cg08047417	3:167098121	ZBBX	TSS200	SBP	Early Pregnancy	0.000384651	2.39903e-05	0.917987
cg08217545	19:3388013	NFIC	Body;Body	SBP	Early Pregnancy	0.000900657	2.48295e-05	0.917987
cg01230355	5:54527190	CCNO	3'UTR	SBP	Early Pregnancy	0.00340502	2.8673e-05	0.917987
cg23047544	19:10928211	DNM2;MIR199A1	TSS200;Body;Body;Body;Body	SBP	Early Pregnancy	0.00101539	4.77711e-05	0.917987
cg19529551	3:133615241	RAB6B	TSS1500	SBP	Early Pregnancy	0.00168295	4.79615e-05	0.917987
cg21907663	1:93250255	EVI5	Body	SBP	Early Pregnancy	0.00017339	5.44057e-05	0.917987
cg17946038	6:170337747			SBP	Early Pregnancy	0.00123647	6.06082e-05	0.917987
cg03313364	17:40440904	STAT5A	5'UTR	SBP	Early Pregnancy	0.000923626	7.34131e-05	0.917987
cg23068797	19:10928549	DNM2;MIR199A1	Body;TSS1500;Body;Body;Body	SBP	Early Pregnancy	0.000931001	7.57046e-05	0.917987
cg24446823	19:13246208	NACC1	Body	SBP	Early Pregnancy	-0.000476945	7.98227e-05	0.917987
cg18322739	2:242841490			SBP	Early Pregnancy	0.00100706	7.98771e-05	0.917987
cg18059652	5:54527533	CCNO	Body	SBP	Early Pregnancy	0.00383781	8.30125e-05	0.917987
cg02492503	8:103823846			SBP	Early Pregnancy	-0.00110359	8.30609e-05	0.917987
cg24841838	3:194284813			SBP	Early Pregnancy	-0.000248909	8.42148e-05	0.917987
cg13928709	5:176237221	UNC5A	TSS1500	SBP	Early Pregnancy	0.000266322	8.85676e-05	0.917987
cg24990808	15:99434633	IGF1R	Body	SBP	Early Pregnancy	0.00206196	8.88779e-05	0.917987
cg10111764	1:203095196			SBP	Early Pregnancy	-0.00140761	8.91772e-05	0.917987
cg18016304	15:31287286			SBP	Early Pregnancy	0.00145382	9.31093e-05	0.917987
cg19101433	4:5564447	EVC2	3'UTR;3'UTR	SBP	Early Pregnancy	-0.0025762	9.61492e-05	0.917987
cg22957360	10:101282572			SBP	Early Pregnancy	0.000887431	9.73661e-05	0.917987
cg16529229	6:33180402	RING1	3'UTR	SBP	Early Pregnancy	0.000739049	9.89336e-05	0.917987
cg15257836	17:1133706			SBP	Early Pregnancy	0.00152991	0.000108177	0.917987
cg07630816	4:23549992			SBP	Early Pregnancy	-0.00199155	0.000109708	0.917987
cg16219246	4:57396890			SBP	Early Pregnancy	0.000326864	0.000111058	0.917987
cg17493885	5:176559558	NSD1	TSS1500;TSS1500	SBP	Early Pregnancy	0.001043	0.000117498	0.917987
cg15340526	3:50648891	CISH	Body;5'UTR	SBP	Early Pregnancy	0.000909254	0.00011866	0.917987
cg23598360	7:5370205	TNRC18	Body	SBP	Early Pregnancy	-0.000232412	0.000121795	0.917987
cg15636087	19:58194098	ZNF551	Body	SBP	Early Pregnancy	0.00111624	0.000123325	0.917987
cg20569855	1:109824440	PSRC1	Body;Body;Body;Body	SBP	Early Pregnancy	0.000821381	0.000123416	0.917987
cg17009616	22:24549738	CABIN1	Body	SBP	Early Pregnancy	0.00111007	0.000125035	0.917987
cg16374471	1:84543951	PRKACB	5'UTR;1stExon;5'UTR;1stExon	SBP	Early Pregnancy	0.000213014	0.000125645	0.917987
cg13534424	7:44365292	CAMK2B	TSS200;TSS200;TSS200;TSS200;TSS200;TSS200;TSS200;TSS200	SBP	Early Pregnancy	0.000317302	0.000126003	0.917987
cg26860994	7:127292223	SND1	5'UTR;1stExon	SBP	Early Pregnancy	0.000178213	0.000129863	0.917987
cg26205131	5:1444878	SLC6A3	5'UTR	SBP	Early Pregnancy	0.000320596	0.000130064	0.917987
cg22950111	1:243651920	AKT3;SDCCAG8	Body;3'UTR	SBP	Early Pregnancy	0.00112908	0.000134093	0.917987
cg00089719	5:54527320	CCNO	Body	SBP	Early Pregnancy	0.00363764	0.000134768	0.917987
cg08940570	2:74780617	DOK1;LOXL3	5'UTR;TSS1500	SBP	Early Pregnancy	0.000890554	0.000139092	0.917987
cg08704611	17:80376099	C17orf101;HEXDC	TSS200;Body;Body	SBP	Early Pregnancy	0.000224502	0.000146332	0.917987
cg06754197	19:10928322	DNM2;MIR199A1	TSS200;Body;Body;Body;Body	SBP	Early Pregnancy	0.000960202	0.000151228	0.917987
cg08416676	8:103562972	ODF1	TSS1500	SBP	Early Pregnancy	-0.000244757	0.000157512	0.917987
cg14126392	9:138985942	NACC2	5'UTR	SBP	Early Pregnancy	0.00121686	0.000157935	0.917987
cg05064645	7:55086868	EGFR	5'UTR;5'UTR;1stExon;1stExon;1stExon;5'UTR;1stExon;5'UTR	SBP	Early Pregnancy	0.000396658	0.000167037	0.917987
cg05289892	11:67070816	SSH3	TSS200	SBP	Early Pregnancy	0.000370305	0.000171544	0.917987
cg00026230	16:30064606	ALDOA	5'UTR	SBP	Early Pregnancy	0.000291767	0.000178557	0.917987
cg15399533	6:108497995	NR2E1	Body	SBP	Early Pregnancy	0.00112526	0.00018128	0.917987
cg18125957	7:139044318	LUC7L2	TSS1500	SBP	Early Pregnancy	0.000181784	0.000182747	0.917987
cg03155200	11:2833259	KCNQ1	Body;Body	SBP	Early Pregnancy	0.00131504	0.000183998	0.917987
cg02798144	19:3801874	MATK	TSS200	SBP	Early Pregnancy	-0.00191141	0.000186017	0.917987
cg10024751	15:85174623	SCAND2	TSS200;TSS200	SBP	Early Pregnancy	0.000282284	0.00018953	0.917987
cg05573856	7:98610575	TRRAP	3'UTR	SBP	Early Pregnancy	-0.000112546	0.000191885	0.917987
cg16457196	5:176944438	DDX41	TSS1500	SBP	Early Pregnancy	0.000372133	0.000198064	0.917987
cg16354651	1:111747102			SBP	Early Pregnancy	0.00052443	0.000202076	0.917987
cg21450228	3:23727711			SBP	Early Pregnancy	0.000954811	0.000208866	0.917987
cg04848693	7:2078786	MAD1L1	Body;Body;Body	SBP	Early Pregnancy	0.00112086	0.000220041	0.917987
cg23479892	3:15469033	EAF1;METTL6	5'UTR;TSS200;1stExon	SBP	Early Pregnancy	0.000219071	0.000221962	0.917987
cg10498052	17:16367232	C17orf76;NCRNA00188	Body;Body;Body;Body;Body;Body;Body;Body;Body;Body	SBP	Early Pregnancy	0.000886352	0.00022211	0.917987
cg05780577	1:21113751	HP1BP3	TSS1500	SBP	Early Pregnancy	0.000336804	0.000222263	0.917987
cg01035900	17:35767301	ACACA;TADA2A	TSS200;TSS1500;5'UTR;TSS1500;TSS200	SBP	Early Pregnancy	0.000200202	0.000222351	0.917987
cg12898849	1:178511736	C1orf220	TSS200;TSS200	SBP	Early Pregnancy	0.000234151	0.000226836	0.917987
cg05356662	19:3801854	MATK	TSS200	SBP	Early Pregnancy	-0.00121446	0.000226881	0.917987
cg07027305	7:2059796	MAD1L1	Body;Body;Body	SBP	Early Pregnancy	0.000816041	0.000229503	0.917987
cg12042113	15:90039913	RHCG	TSS200	SBP	Early Pregnancy	-0.00120569	0.00024326	0.917987
cg15492820	11:61323113	SYT7	Body	SBP	Early Pregnancy	0.00131828	0.000243666	0.917987
cg26860604	16:69958964	WWP2	1stExon;Body;5'UTR	SBP	Early Pregnancy	0.000936607	0.000252119	0.917987
cg10444486	16:84867103	CRISPLD2	5'UTR	SBP	Early Pregnancy	0.000937346	0.000257903	0.917987
cg15215830	11:125999805			SBP	Early Pregnancy	0.00121111	0.000258869	0.917987
cg11580704	9:139093499	LHX3	Body;Body	SBP	Early Pregnancy	0.00173846	0.000259109	0.917987
cg06824382	7:47621332			SBP	Early Pregnancy	0.000428506	0.000260974	0.917987
cg24074783	3:43405624			SBP	Early Pregnancy	0.000587251	0.000263182	0.917987
cg11084269	10:134279188			SBP	Early Pregnancy	0.000568133	0.0002633	0.917987
cg17940889	5:141017269	HDAC3;RELL2	1stExon;5'UTR;1stExon;TSS1500;5'UTR	SBP	Early Pregnancy	0.000190581	0.000265157	0.917987
cg04271289	19:1152147	SBNO2	Body	SBP	Early Pregnancy	0.00106106	0.00027422	0.917987
cg19694519	8:22389206	PPP3CC	Body	SBP	Early Pregnancy	0.000991824	0.00027451	0.917987
cg18709605	12:108909220	FICD	5'UTR	SBP	Early Pregnancy	0.000348496	0.000276425	0.917987
cg12059540	8:19444419	CSGALNACT1	5'UTR;Body;5'UTR	SBP	Early Pregnancy	-0.00132443	0.000279636	0.917987
cg00081019	1:243658800	AKT3;SDCCAG8	Body;3'UTR	SBP	Early Pregnancy	0.000667339	0.00028206	0.917987
cg00483891	2:131098007	CCDC115	Body	SBP	Early Pregnancy	-0.000847463	0.000288528	0.917987
cg24925945	11:20055434	NAV2	Body;Body;Body;Body	SBP	Early Pregnancy	-0.000699573	0.000288872	0.917987
cg00137585	16:3450828	ZNF174;ZNF434	TSS1500;TSS1500;5'UTR	SBP	Early Pregnancy	0.000378019	0.000289865	0.917987
cg19372049	12:108954532	SART3	Body	SBP	Early Pregnancy	0.000158353	0.000301412	0.917987
cg05455370	5:64920263	C5orf44;TRIM23	TSS200;TSS1500;TSS200;TSS200;TSS1500;TSS1500;TSS1500	SBP	Early Pregnancy	0.000186509	0.000301456	0.917987
cg14768519	17:79870056	PCYT2;SIRT7	3'UTR;TSS1500	SBP	Early Pregnancy	-0.000316246	0.00030301	0.917987
cg13400168	19:54481620	CACNG8	Body	SBP	Early Pregnancy	0.00260597	0.000303193	0.917987
cg10500218	1:181058063	IER5	1stExon	SBP	Early Pregnancy	0.000379452	0.000306307	0.917987
cg05906769	5:129794			SBP	Early Pregnancy	0.000917935	0.00030685	0.917987
cg08836904	2:3181236			SBP	Early Pregnancy	-0.000263442	0.000307414	0.917987
cg18273417	1:153518418	S100A4	TSS200;TSS200	SBP	Early Pregnancy	0.00117066	0.000315117	0.917987
cg18572360	6:158402964	SYNJ2	5'UTR;1stExon	SBP	Early Pregnancy	0.00023526	0.000334625	0.917987
cg18370102	18:76597985			SBP	Early Pregnancy	0.00384019	0.000339486	0.917987
cg02277819	18:12703057	CEP76;PSMG2	TSS200;TSS1500	SBP	Early Pregnancy	0.000329393	0.000342373	0.917987
cg22988198	5:175305793	CPLX2	Body;Body	SBP	Early Pregnancy	-0.00203672	0.000343654	0.917987
cg00022492	15:41055530	GCHFR	TSS1500	SBP	Early Pregnancy	0.00040911	0.000345105	0.917987
cg04912993	3:105236259	ALCAM	Body	SBP	Early Pregnancy	-0.00130339	0.000347507	0.917987
cg20516209	2:27301943	EMILIN1	1stExon	SBP	Late Pregnancy	0.00107423	6.63132e-07	0.215388
cg09566763	17:7553760	ATP1B2	TSS1500	SBP	Late Pregnancy	0.0027522	1.70525e-06	0.215388
cg19339179	4:113324678	ALPK1	Body;Body	SBP	Late Pregnancy	0.000986696	1.9042e-06	0.215388
cg11517378	1:31886573	SERINC2	Body	SBP	Late Pregnancy	0.000877374	2.34203e-06	0.215388
cg08633313	20:42142852	L3MBTL	TSS200;TSS200	SBP	Late Pregnancy	0.00137435	5.03948e-06	0.276183
cg08266286	2:25141901	ADCY3	5'UTR;1stExon	SBP	Late Pregnancy	0.00125903	5.76601e-06	0.276183
cg01693350	11:32452187	WT1	Body;Body;Body;Body	SBP	Late Pregnancy	0.0014168	5.77018e-06	0.276183
cg00609961	6:28911199			SBP	Late Pregnancy	0.00140073	6.12377e-06	0.276183
cg04293888	17:7343790	FGF11	Body	SBP	Late Pregnancy	0.00248815	6.75697e-06	0.276183
cg10221617	8:122652631	HAS2;HAS2AS	Body;5'UTR	SBP	Late Pregnancy	0.000847562	8.47038e-06	0.287561
cg00045689	1:236017185	LYST;MIR1537	5'UTR;TSS1500	SBP	Late Pregnancy	-0.00121678	1.0365e-05	0.287561
cg13969788	9:35689475	TPM2	Body;Body;Body	SBP	Late Pregnancy	0.000798516	1.10819e-05	0.287561
cg01558212	2:200327336			SBP	Late Pregnancy	0.00133225	1.1099e-05	0.287561
cg00046336	2:118617230			SBP	Late Pregnancy	0.00258375	1.12635e-05	0.287561
cg16423650	10:101769971	DNMBP	TSS1500	SBP	Late Pregnancy	0.000211099	1.2245e-05	0.287561
cg04229059	16:58718971	SLC38A7	TSS1500	SBP	Late Pregnancy	0.00115959	1.26445e-05	0.287561
cg02261543	11:10800368	CTR9	Body	SBP	Late Pregnancy	0.00160679	1.34716e-05	0.287561
cg24164884	6:31803311	C6orf48	5'UTR;5'UTR	SBP	Late Pregnancy	0.000330564	1.51477e-05	0.287561
cg11741902	3:57113245	ARHGEF3	5'UTR	SBP	Late Pregnancy	0.00024539	1.64036e-05	0.287561
cg16714154	7:4652671			SBP	Late Pregnancy	-0.00215866	1.67972e-05	0.287561
cg04635736	17:7343939	FGF11	Body	SBP	Late Pregnancy	0.00177586	1.7969e-05	0.287561
cg17277615	10:22843847	PIP4K2A	Body	SBP	Late Pregnancy	0.00101532	1.82095e-05	0.287561
cg11650460	12:120538792	RAB35	Body;Body	SBP	Late Pregnancy	0.00123779	1.84757e-05	0.287561
cg01178188	11:61523045	C11orf9;DKFZP434K028	Body;Body;Body	SBP	Late Pregnancy	-0.00182215	1.95408e-05	0.287561
cg08113002	19:51017947	ASPDH	TSS1500;TSS200	SBP	Late Pregnancy	0.00184116	1.96916e-05	0.287561
cg04653710	11:19367236			SBP	Late Pregnancy	-0.00227688	2.04268e-05	0.287561
cg19193931	21:38081976	SIM2	Body;Body	SBP	Late Pregnancy	0.00253695	2.20938e-05	0.287561
cg16901014	8:146051423	ZNF7	TSS1500	SBP	Late Pregnancy	0.00132193	2.28382e-05	0.287561
cg19694519	8:22389206	PPP3CC	Body	SBP	Late Pregnancy	0.00104575	2.33056e-05	0.287561
cg17814457	4:1004609	FGFRL1	TSS1500;TSS1500	SBP	Late Pregnancy	0.000382543	2.38636e-05	0.287561
cg11281912	19:37701642	ZNF585B	TSS200	SBP	Late Pregnancy	0.0002411	2.42328e-05	0.287561
cg13459035	7:135369001	SLC13A4	Body	SBP	Late Pregnancy	0.00108584	2.77078e-05	0.290354
cg26812418	4:166299976	CPE	TSS200	SBP	Late Pregnancy	0.000293879	2.90735e-05	0.290354
cg10024751	15:85174623	SCAND2	TSS200;TSS200	SBP	Late Pregnancy	0.000304437	2.98748e-05	0.290354
cg11105610	17:76976352	LGALS3BP	TSS1500	SBP	Late Pregnancy	0.000902173	3.01664e-05	0.290354
cg18107425	15:90319432	MESP2	TSS200	SBP	Late Pregnancy	0.000676169	3.03035e-05	0.290354
cg02776659	21:47717406	C21orf57	Body	SBP	Late Pregnancy	0.00153295	3.05734e-05	0.290354
cg00829369	9:138880256			SBP	Late Pregnancy	0.00129037	3.19266e-05	0.290354
cg17167852	1:55505189	PCSK9	TSS200	SBP	Late Pregnancy	-0.00257236	3.27191e-05	0.290354
cg24446823	19:13246208	NACC1	Body	SBP	Late Pregnancy	-0.000469533	3.27659e-05	0.290354
cg00763190	19:16463876			SBP	Late Pregnancy	-0.000483845	3.40695e-05	0.290354
cg04241863	8:18067331	NAT1	TSS1500;TSS1500;TSS1500;TSS1500;TSS1500;TSS1500;TSS1500;5'UTR	SBP	Late Pregnancy	0.0013944	3.41305e-05	0.290354
cg15423035	12:54400361			SBP	Late Pregnancy	0.0011545	3.58941e-05	0.290354
cg04105511	12:54409207	HOXC4;HOXC5;HOXC6	TSS1500;TSS1500;TSS1500	SBP	Late Pregnancy	0.00189873	3.61965e-05	0.290354
cg03261682	10:6233757	PFKFB3	Body	SBP	Late Pregnancy	0.0024215	3.68985e-05	0.290354
cg22045942	19:35490561	GRAMD1A	TSS1500;TSS1500	SBP	Late Pregnancy	0.00090179	3.74482e-05	0.290354
cg24074783	3:43405624			SBP	Late Pregnancy	0.000596303	3.79179e-05	0.290354
cg11104918	5:150138158	DCTN4	TSS200;Body;Body	SBP	Late Pregnancy	0.000379039	3.93654e-05	0.290354
cg02315940	3:139653872	CLSTN2	TSS200	SBP	Late Pregnancy	0.00031591	4.07512e-05	0.290354
cg02473103	19:46272606	SIX5	TSS200	SBP	Late Pregnancy	0.000204278	4.15023e-05	0.290354
cg22505205	6:7726983	BMP6	TSS200	SBP	Late Pregnancy	0.00134268	4.23439e-05	0.290354
cg03813688	2:74740991	TLX2	TSS1500	SBP	Late Pregnancy	0.00279799	4.25679e-05	0.290354
cg17331461	7:105516985	ATXN7L1	1stExon;1stExon	SBP	Late Pregnancy	0.00028155	4.2569e-05	0.290354
cg22957360	10:101282572			SBP	Late Pregnancy	0.000840486	4.3504e-05	0.290354
cg09257923	6:74303635	SLC17A5	3'UTR	SBP	Late Pregnancy	-0.000914604	4.35549e-05	0.290354
cg02895948	1:208204062	PLXNA2	Body	SBP	Late Pregnancy	0.0012128	4.68136e-05	0.290354
cg11811610	6:10390811			SBP	Late Pregnancy	0.00105494	4.73514e-05	0.290354
cg26660800	17:59480926	TBX2	Body	SBP	Late Pregnancy	0.00176197	4.74845e-05	0.290354
cg14640621	10:124906748	HMX2	TSS1500	SBP	Late Pregnancy	0.00188946	4.83293e-05	0.290354
cg07223952	8:120684721			SBP	Late Pregnancy	0.000817914	4.84846e-05	0.290354
cg19251280	8:98657731	MTDH	Body	SBP	Late Pregnancy	0.00128611	4.87812e-05	0.290354
cg21616785	11:102150686			SBP	Late Pregnancy	-0.00154354	5.07279e-05	0.290354
cg17493885	5:176559558	NSD1	TSS1500;TSS1500	SBP	Late Pregnancy	0.000986587	5.15158e-05	0.290354
cg14693883	12:57998368	DTX3	TSS1500	SBP	Late Pregnancy	0.00146388	5.2759e-05	0.290354
cg24808754	17:40851514	CNTNAP1	3'UTR	SBP	Late Pregnancy	0.000724533	5.50119e-05	0.290354
cg15636421	21:33242495			SBP	Late Pregnancy	0.00211394	5.66963e-05	0.290354
cg06782035	5:16179135	MARCH11	Body	SBP	Late Pregnancy	0.000279122	5.84051e-05	0.290354
cg03965885	4:78079304	CCNG2	5'UTR	SBP	Late Pregnancy	0.000263905	5.92568e-05	0.290354
cg13909730	7:92466080	CDK6	TSS200	SBP	Late Pregnancy	0.000331638	5.94036e-05	0.290354
cg08717931	1:32617124	KPNA6	Body	SBP	Late Pregnancy	0.0010319	6.01213e-05	0.290354
cg06971765	2:169746965	SPC25	TSS200	SBP	Late Pregnancy	0.000247331	6.05611e-05	0.290354
cg14776518	15:63892607	FBXL22	Body	SBP	Late Pregnancy	0.00151362	6.11281e-05	0.290354
cg08100687	13:28502630			SBP	Late Pregnancy	0.00412318	6.35257e-05	0.290354
cg05076730	8:129060815	MIR1207;PVT1	TSS1500;Body	SBP	Late Pregnancy	0.00108341	6.38776e-05	0.290354
cg06651530	12:116599557	MED13L	Body	SBP	Late Pregnancy	0.000649269	6.42239e-05	0.290354
cg18875629	22:27834439			SBP	Late Pregnancy	0.00283331	6.44071e-05	0.290354
cg18131548	1:47696212	TAL1	TSS1500	SBP	Late Pregnancy	0.00170908	6.46451e-05	0.290354
cg25838968	1:208250847	PLXNA2	Body	SBP	Late Pregnancy	0.00107197	6.88549e-05	0.290354
cg00497091	1:145438415	TXNIP	TSS200	SBP	Late Pregnancy	0.00154607	6.90629e-05	0.290354
cg19991458	15:67417651	SMAD3	Body;TSS1500	SBP	Late Pregnancy	0.000895513	7.02946e-05	0.290354
cg07935902	4:10024364	SLC2A9	TSS1500;Body	SBP	Late Pregnancy	-0.00123225	7.17036e-05	0.290354
cg17395184	15:42750462	ZFP106	TSS1500	SBP	Late Pregnancy	0.00112103	7.40593e-05	0.290354
cg15244327	8:23021690	TNFRSF10D	TSS200	SBP	Late Pregnancy	0.00129366	7.62276e-05	0.290354
cg16040504	1:40157202	HPCAL4	TSS200	SBP	Late Pregnancy	0.00018989	7.64772e-05	0.290354
cg00508123	4:146540553	MMAA	1stExon;5'UTR	SBP	Late Pregnancy	0.000159553	7.69581e-05	0.290354
cg09008589	7:42214329	GLI3	Body	SBP	Late Pregnancy	0.000729684	7.74337e-05	0.290354
cg00216138	15:37171175	LOC145845	Body	SBP	Late Pregnancy	0.00154108	7.79693e-05	0.290354
cg21971285	11:31841818			SBP	Late Pregnancy	0.00110994	7.94636e-05	0.290354
cg12583138	11:78053743	GAB2	TSS1500;Body	SBP	Late Pregnancy	-0.000395194	7.96104e-05	0.290354
cg01987516	10:101282726			SBP	Late Pregnancy	0.00113328	8.00246e-05	0.290354
cg21962204	1:217604232	GPATCH2	3'UTR	SBP	Late Pregnancy	-0.000382195	8.17484e-05	0.290354
cg14204559	7:75596021	POR	Body	SBP	Late Pregnancy	0.000865686	8.46213e-05	0.290354
cg16213217	13:50074189	PHF11	Body;5'UTR	SBP	Late Pregnancy	0.000834806	8.50855e-05	0.290354
cg25414537	11:77979973	GAB2	Body;Body	SBP	Late Pregnancy	0.0014085	8.55624e-05	0.290354
cg21680719	1:38466677	FHL3	5'UTR	SBP	Late Pregnancy	0.00103541	8.74712e-05	0.290354
cg23479892	3:15469033	EAF1;METTL6	5'UTR;TSS200;1stExon	SBP	Late Pregnancy	0.000224491	8.79808e-05	0.290354
cg07834322	15:25438254	SNORD115-13	TSS1500	SBP	Late Pregnancy	-0.00206546	8.83252e-05	0.290354
cg25576711	14:24780557	CIDEB;LTB4R;LTB4R2	Body;1stExon;Body;1stExon;5'UTR;TSS200	SBP	Late Pregnancy	0.000947976	8.87265e-05	0.290354
cg26364080	2:232121314	ARMC9	Body	SBP	Late Pregnancy	-0.00116441	8.90558e-05	0.290354
cg26756193	16:3040021			SBP	Late Pregnancy	-0.000951459	8.92377e-05	0.290354
cg19629631	7:2060116	MAD1L1	Body;Body;Body	SBP	pregnancy	0.00145903	2.68448e-07	0.0987527
cg22957360	10:101282572			SBP	pregnancy	0.000992498	2.60068e-06	0.280198
cg17493885	5:176559558	NSD1	TSS1500;TSS1500	SBP	pregnancy	0.00116738	3.3984e-06	0.280198
cg03313364	17:40440904	STAT5A	5'UTR	SBP	pregnancy	0.00099865	3.87821e-06	0.280198
cg11517378	1:31886573	SERINC2	Body	SBP	pregnancy	0.000886531	4.4339e-06	0.280198
cg16628641	16:4426265	CORO7;VASN	5'UTR;Body	SBP	pregnancy	0.000957179	5.19235e-06	0.280198
cg21907663	1:93250255	EVI5	Body	SBP	pregnancy	0.000187403	5.33182e-06	0.280198
cg19694519	8:22389206	PPP3CC	Body	SBP	pregnancy	0.00114629	6.42139e-06	0.284415
cg19529551	3:133615241	RAB6B	TSS1500	SBP	pregnancy	0.00173767	7.93549e-06	0.284415
cg24446823	19:13246208	NACC1	Body	SBP	pregnancy	-0.000515519	8.10657e-06	0.284415
cg21644856	17:80693292	FN3K	TSS200	SBP	pregnancy	0.000597955	8.57156e-06	0.284415
cg24074783	3:43405624			SBP	pregnancy	0.000662614	9.27782e-06	0.284415
cg10024751	15:85174623	SCAND2	TSS200;TSS200	SBP	pregnancy	0.000320759	1.10873e-05	0.290218
cg16360310	5:139036605	CXXC5	5'UTR	SBP	pregnancy	0.000463215	1.12694e-05	0.290218
cg20516209	2:27301943	EMILIN1	1stExon	SBP	pregnancy	0.00096404	1.24899e-05	0.290218
cg15661536	17:75317185	SEPT9	5'UTR;Body;Body	SBP	pregnancy	0.00107856	1.50379e-05	0.290218
cg13969788	9:35689475	TPM2	Body;Body;Body	SBP	pregnancy	0.000800826	1.54712e-05	0.290218
cg24967553	3:192538433	C3orf59	Body	SBP	pregnancy	-0.00144259	1.65632e-05	0.290218
cg01341487	22:43505954	BIK	TSS1500	SBP	pregnancy	0.00116331	1.87125e-05	0.290218
cg16664394	5:54527671	CCNO	Body	SBP	pregnancy	0.00374757	1.87728e-05	0.290218
cg06754197	19:10928322	DNM2;MIR199A1	TSS200;Body;Body;Body;Body	SBP	pregnancy	0.00101496	1.89215e-05	0.290218
cg08047417	3:167098121	ZBBX	TSS200	SBP	pregnancy	0.000373658	2.21099e-05	0.290218
cg23068797	19:10928549	DNM2;MIR199A1	Body;TSS1500;Body;Body;Body	SBP	pregnancy	0.000940783	2.22619e-05	0.290218
cg14693883	12:57998368	DTX3	TSS1500	SBP	pregnancy	0.00158703	2.23084e-05	0.290218
cg07223952	8:120684721			SBP	pregnancy	0.000882914	2.28583e-05	0.290218
cg08266286	2:25141901	ADCY3	5'UTR;1stExon	SBP	pregnancy	0.00121369	2.30841e-05	0.290218
cg08940570	2:74780617	DOK1;LOXL3	5'UTR;TSS1500	SBP	pregnancy	0.000922417	2.30871e-05	0.290218
cg04635736	17:7343939	FGF11	Body	SBP	pregnancy	0.0018161	2.32664e-05	0.290218
cg09854003	5:170743459			SBP	pregnancy	0.000996898	2.32786e-05	0.290218
cg25838968	1:208250847	PLXNA2	Body	SBP	pregnancy	0.00115148	2.43305e-05	0.290218
cg00609961	6:28911199			SBP	pregnancy	0.0013397	2.51311e-05	0.290218
cg11105610	17:76976352	LGALS3BP	TSS1500	SBP	pregnancy	0.000923261	2.61769e-05	0.290218
cg08217545	19:3388013	NFIC	Body;Body	SBP	pregnancy	0.000854343	2.67193e-05	0.290218
cg15257836	17:1133706			SBP	pregnancy	0.00154705	2.71964e-05	0.290218
cg18322739	2:242841490			SBP	pregnancy	0.00100347	2.7929e-05	0.290218
cg04757892	22:41698001	ZC3H7B	5'UTR	SBP	pregnancy	0.000503591	2.85654e-05	0.290218
cg05125483	6:30640512	DHX16	1stExon;Body	SBP	pregnancy	0.00016029	3.02103e-05	0.290218
cg16529229	6:33180402	RING1	3'UTR	SBP	pregnancy	0.000736927	3.23272e-05	0.290218
cg06754606	11:67259452	PITPNM1	3'UTR;3'UTR	SBP	pregnancy	0.000942441	3.24167e-05	0.290218
cg22933449	11:47438068			SBP	pregnancy	0.00101208	3.45021e-05	0.290218
cg04653710	11:19367236			SBP	pregnancy	-0.00229359	3.49298e-05	0.290218
cg22865286	1:1850733	TMEM52	5'UTR;1stExon	SBP	pregnancy	0.000449491	3.53832e-05	0.290218
cg23047544	19:10928211	DNM2;MIR199A1	TSS200;Body;Body;Body;Body	SBP	pregnancy	0.000964328	3.68082e-05	0.290218
cg24080247	21:38082613	SIM2	Body;Body	SBP	pregnancy	0.00296525	3.78626e-05	0.290218
cg22603569	19:3388047	NFIC	Body;Body	SBP	pregnancy	0.0011017	3.86346e-05	0.290218
cg00137585	16:3450828	ZNF174;ZNF434	TSS1500;TSS1500;5'UTR	SBP	pregnancy	0.000407508	3.97388e-05	0.290218
cg15896696	7:2059921	MAD1L1	Body;Body;Body	SBP	pregnancy	0.00118744	4.03254e-05	0.290218
cg00316485	16:49789549	ZNF423	Body	SBP	pregnancy	0.00294132	4.03367e-05	0.290218
cg05573856	7:98610575	TRRAP	3'UTR	SBP	pregnancy	-0.00012137	4.05789e-05	0.290218
cg26205131	5:1444878	SLC6A3	5'UTR	SBP	pregnancy	0.000332601	4.07265e-05	0.290218
cg23904955	10:101282759			SBP	pregnancy	0.00103378	4.07475e-05	0.290218
cg22791453	9:133319899	ASS1	TSS200;TSS200	SBP	pregnancy	-0.000917995	4.10241e-05	0.290218
cg18059652	5:54527533	CCNO	Body	SBP	pregnancy	0.00377121	4.39557e-05	0.294441
cg00253971	19:4038851			SBP	pregnancy	0.00120326	4.43469e-05	0.294441
cg05064645	7:55086868	EGFR	5'UTR;5'UTR;1stExon;1stExon;1stExon;5'UTR;1stExon;5'UTR	SBP	pregnancy	0.000413305	4.50657e-05	0.294441
cg12042113	15:90039913	RHCG	TSS200	SBP	pregnancy	-0.00124344	4.73558e-05	0.294441
cg15215830	11:125999805			SBP	pregnancy	0.00125329	4.8588e-05	0.294441
cg23266869	11:1974219	MRPL23	Body	SBP	pregnancy	0.000885701	4.8743e-05	0.294441
cg23479892	3:15469033	EAF1;METTL6	5'UTR;TSS200;1stExon	SBP	pregnancy	0.000235278	4.87791e-05	0.294441
cg24808754	17:40851514	CNTNAP1	3'UTR	SBP	pregnancy	0.000750012	5.03632e-05	0.294441
cg22950111	1:243651920	AKT3;SDCCAG8	Body;3'UTR	SBP	pregnancy	0.0011096	5.05627e-05	0.294441
cg15423035	12:54400361			SBP	pregnancy	0.0011708	5.08982e-05	0.294441
cg02905900	1:55013517	ACOT11	TSS1500;TSS1500	SBP	pregnancy	0.000985147	5.17105e-05	0.294441
cg12085101	3:194815259	C3orf21	Body	SBP	pregnancy	0.000914608	5.17384e-05	0.294441
cg07027305	7:2059796	MAD1L1	Body;Body;Body	SBP	pregnancy	0.000845129	5.30064e-05	0.294441
cg13649728	4:128651707	SLC25A31	1stExon	SBP	pregnancy	0.00254801	5.33413e-05	0.294441
cg01585784	2:120517537	PTPN4	5'UTR;1stExon	SBP	pregnancy	0.000488571	5.36272e-05	0.294441
cg06824382	7:47621332			SBP	pregnancy	0.000451827	5.54877e-05	0.300176
cg14028856	1:41845592			SBP	pregnancy	0.00109215	5.77196e-05	0.301454
cg13909730	7:92466080	CDK6	TSS200	SBP	pregnancy	0.00033534	5.9802e-05	0.301454
cg06651450	3:32860909	TRIM71	Body	SBP	pregnancy	0.000597158	6.14031e-05	0.301454
cg12947833	11:111783499	CRYAB;HSPB2	5'UTR;TSS1500;1stExon	SBP	pregnancy	0.00108388	6.35689e-05	0.301454
cg01230355	5:54527190	CCNO	3'UTR	SBP	pregnancy	0.00312013	6.56901e-05	0.301454
cg04293888	17:7343790	FGF11	Body	SBP	pregnancy	0.00230031	6.61219e-05	0.301454
cg10498052	17:16367232	C17orf76;NCRNA00188	Body;Body;Body;Body;Body;Body;Body;Body;Body;Body	SBP	pregnancy	0.000896961	6.66997e-05	0.301454
cg04792034	12:58263161			SBP	pregnancy	0.000811175	6.7193e-05	0.301454
cg14776518	15:63892607	FBXL22	Body	SBP	pregnancy	0.00155954	6.7805e-05	0.301454
cg05824809	16:85427847			SBP	pregnancy	0.000981178	6.78525e-05	0.301454
cg01987516	10:101282726			SBP	pregnancy	0.00119396	6.79852e-05	0.301454
cg13928709	5:176237221	UNC5A	TSS1500	SBP	pregnancy	0.000257317	6.82205e-05	0.301454
cg07630816	4:23549992			SBP	pregnancy	-0.00191567	7.09428e-05	0.301454
cg26660800	17:59480926	TBX2	Body	SBP	pregnancy	0.0017586	7.09697e-05	0.301454
cg24785726	13:78491982	EDNRB	Body;Body;Body	SBP	pregnancy	0.000763761	7.25701e-05	0.301454
cg00483891	2:131098007	CCDC115	Body	SBP	pregnancy	-0.000885947	7.27878e-05	0.301454
cg17946038	6:170337747			SBP	pregnancy	0.00112702	7.31869e-05	0.301454
cg00089719	5:54527320	CCNO	Body	SBP	pregnancy	0.00358658	7.33875e-05	0.301454
cg13585927	9:129201445	FAM125B	Body	SBP	pregnancy	0.00106597	7.46017e-05	0.301454
cg04251208	19:3458194	NFIC	Body;Body	SBP	pregnancy	0.000839311	7.55158e-05	0.301454
cg01693350	11:32452187	WT1	Body;Body;Body;Body	SBP	pregnancy	0.00130712	7.62716e-05	0.301454
cg05915004	11:15959602			SBP	pregnancy	0.00104307	7.63998e-05	0.301454
cg22478310	6:100911744	SIM1	TSS200	SBP	pregnancy	0.00227989	7.7312e-05	0.301454
cg13944018	17:79315848			SBP	pregnancy	0.00166956	7.76406e-05	0.301454
cg02064724	14:74179953	PNMA1	1stExon	SBP	pregnancy	0.00120608	7.77253e-05	0.301454
cg00046336	2:118617230			SBP	pregnancy	0.00252637	7.79968e-05	0.301454
cg21616785	11:102150686			SBP	pregnancy	-0.00152434	7.91029e-05	0.301454
cg16908257	12:54404893	HOXC8	Body	SBP	pregnancy	0.00170119	8.04365e-05	0.301454
cg12049875	20:19955868	RIN2	Body	SBP	pregnancy	0.000850008	8.06202e-05	0.301454
cg11067964	1:36584112			SBP	pregnancy	0.000919408	8.07803e-05	0.301454
cg09946870	8:142189600	DENND3	Body	SBP	pregnancy	0.00119173	8.1206e-05	0.301454
cg14926965	14:23318992			SBP	pregnancy	0.000677548	8.1947e-05	0.301454

## Sheet: ST5 - Replication Analysis
ST5 - Replication Analysis
Supplementary table ST5: Candidate List Replication Analysis
CpG	Position	Gene	Source	Phenotype	DBP_earlyP.Beta	DBP_earlyP.DirectionOfEffects	DBP_earlyP.Pvalue	DBP_lateP.Beta	DBP_lateP.DirectionOfEffects	DBP_lateP.Pvalue	DBP_pregnancy.Beta	DBP_pregnancy.DirectionOfEffects	DBP_pregnancy.Pvalue	MAP_earlyP.Beta	MAP_earlyP.DirectionOfEffects	MAP_earlyP.Pvalue	MAP_lateP.Beta	MAP_lateP.DirectionOfEffects	MAP_lateP.Pvalue	MAP_pregnancy.Beta	MAP_pregnancy.DirectionOfEffects	MAP_pregnancy.Pvalue	PP_earlyP.Beta	PP_earlyP.DirectionOfEffects	PP_earlyP.Pvalue	PP_lateP.Beta	PP_lateP.DirectionOfEffects	PP_lateP.Pvalue	PP_pregnancy.Beta	PP_pregnancy.DirectionOfEffects	PP_pregnancy.Pvalue	SBP_earlyP.Beta	SBP_earlyP.DirectionOfEffects	SBP_earlyP.Pvalue	SBP_lateP.Beta	SBP_lateP.DirectionOfEffects	SBP_lateP.Pvalue	SBP_pregnancy.Beta	SBP_pregnancy.DirectionOfEffects	SBP_pregnancy.Pvalue
cg02918224	chr20:33298052	TP53INP2	Workalemahu	SBP+DBP	-	-	-	-	-	-	-	-	-	-	-	-	0.0002277134	-1/1	3.459816e-02	0.0002257056	-1/1	3.475808e-02	-	-	-	0.0002573136	-1/1	0.028965483	-	-	-	-	-	-	1.918141e-04	-1/1	0.0095683825	1.833771e-04	-1/1	1.697328e-02
cg05130406	chr12:75723912	CAPS2	Workalemahu	SBP+DBP	-	-	-	-	-	-	-	-	-	-	-	-	0.0001273909	1/1	1.609174e-02	-	-	-	-	-	-	-	-	-	-	-	-	-	-	-	8.733011e-05	1/1	0.0150034072	7.349246e-05	1/1	4.722165e-02
cg06880028	chr6:75918165		Workalemahu	SBP+DBP	-	-	-	-	-	-	-	-	-	-	-	-	-	-	-	-	-	-	-	-	-	-	-	-	0.0013029979	1/1	0.039113919	-	-	-	-	-	-	-	-	-
cg10752545	chr11:19734701	LOC100126784;NAV2	Workalemahu	SBP+DBP	-	-	-	0.0002159363	1/1	4.574883e-02	-	-	-	-	-	-	0.0001867285	1/1	3.936683e-02	-	-	-	-	-	-	-	-	-	-	-	-	-	-	-	-	-	-	-	-	-
cg13534424	chr7:44365292	CAMK2B	Workalemahu	SBP	4.290507e-04	1/1	0.0006715521	0.0005592071	1/1	3.878501e-05	0.0005062492	1/1	1.967309e-05	0.0004491689	1/1	0.0000874320	0.0004461785	1/1	9.836087e-05	0.0004863863	1/1	6.532705e-06	-	-	-	-	-	-	-	-	-	3.173024e-04	1/1	1.260029e-04	2.232257e-04	1/1	0.0045246037	3.088473e-04	1/1	8.735264e-05
cg23314283	chr13:53226751	SUGT1	Workalemahu	SBP	9.939539e-05	1/1	0.0349520625	0.0001577334	1/1	1.649591e-03	0.0001240291	1/1	5.081689e-03	0.0001009541	1/1	0.0164264896	0.0001513186	1/1	3.383859e-04	0.0001279776	1/1	1.509918e-03	-	-	-	-	-	-	-	-	-	6.706237e-05	1/1	3.069932e-02	9.569483e-05	1/1	0.0010740245	8.676955e-05	1/1	3.763855e-03
cg00026033	chr12:56414490	IKZF4	EWAS Atlas database	HDP	6.723732e-04	-1/1	0.0283006834	0.0010388384	-1/1	2.038237e-03	0.0008607198	-1/1	3.253171e-03	0.0007350257	-1/1	0.0065190843	0.0008221051	-1/1	2.736627e-03	0.0008427633	-1/1	1.236650e-03	-	-	-	-	-	-	-	-	-	5.572874e-04	-1/1	4.445243e-03	4.133842e-04	-1/1	0.0230792850	5.581207e-04	-1/1	2.492808e-03
cg00095326	chr1:228940949		EWAS Atlas database	HDP	-	-	-	0.0017694818	-1/1	7.510012e-03	0.0013970505	-1/1	1.771682e-02	-	-	-	0.0015536802	-1/1	4.228917e-03	0.0012940824	-1/1	1.355118e-02	-	-	-	-	-	-	-	-	-	-	-	-	8.862377e-04	-1/1	0.0145961700	7.991437e-04	-1/1	3.209900e-02
cg00230302	chr9:21802598	MTAP	EWAS Atlas database	HDP	-	-	-	-	-	-	0.0002212264	-1/1	1.361786e-02	0.0001885337	-1/1	0.0266229094	0.0001958844	-1/1	1.918361e-02	0.0002273116	-1/1	5.199833e-03	-	-	-	-	-	-	-	-	-	1.353702e-04	-1/1	2.775866e-02	1.322114e-04	-1/1	0.0188528414	1.537464e-04	-1/1	8.937241e-03
cg00290758	chr10:121171859	GRK5	EWAS Atlas database	HDP	-	-	-	0.0008483430	1/1	4.500475e-02	-	-	-	-	-	-	0.0007632588	1/1	2.979553e-02	0.0007274801	1/1	2.960893e-02	-	-	-	-	-	-	-	-	-	-	-	-	-	-	-	5.354271e-04	1/1	2.532014e-02
cg00501467	chr6:13015202	PHACTR1	EWAS Atlas database	HDP	-	-	-	-	-	-	-	-	-	-	-	-	-	-	-	-	-	-	-	-	-	0.0009124852	-1/1	0.042694693	-	-	-	-	-	-	-	-	-	-	-	-
cg00522276	chr8:67452722		EWAS Atlas database	HDP	-	-	-	0.0012363608	1/1	2.904568e-02	-	-	-	-	-	-	-	-	-	-	-	-	-	-	-	-	-	-	-	-	-	-	-	-	-	-	-	-	-	-
cg00558718	chr3:120397653	HGD	EWAS Atlas database	HDP	1.138950e-03	-1/1	0.0094202146	0.0013778019	-1/1	2.742304e-03	0.0012787220	-1/1	2.012414e-03	0.0007847107	-1/1	0.0447907757	0.0011425769	-1/1	3.141366e-03	0.0009778509	-1/1	9.862195e-03	-	-	-	-	-	-	-	-	-	-	-	-	5.858713e-04	-1/1	0.0253680009	-	-	-
cg00730441	chr17:59483863	TBX2	EWAS Atlas database	HDP	-	-	-	0.0013062193	-1/1	2.377051e-02	0.0010347838	-1/1	4.094272e-02	-	-	-	0.0011384758	-1/1	1.567782e-02	0.0009886116	-1/1	2.720728e-02	-	-	-	-	-	-	-	-	-	-	-	-	6.558017e-04	-1/1	0.0350469092	6.338672e-04	-1/1	4.583658e-02
cg00755572	chr17:80077754	CCDC57	EWAS Atlas database	HDP	-	-	-	0.0002558312	1/1	1.775607e-02	0.0002197728	1/1	2.331345e-02	-	-	-	0.0001776945	1/1	4.543563e-02	-	-	-	-	-	-	-	-	-	-	-	-	-	-	-	-	-	-	-	-	-
cg00895196	chr6:22147182	FLJ22536	EWAS Atlas database	HDP	-	-	-	0.0017620639	1/1	2.186914e-03	0.0011504714	1/1	2.227371e-02	-	-	-	0.0013056598	1/1	5.261719e-03	0.0009630144	1/1	2.996107e-02	-	-	-	-	-	-	-	-	-	-	-	-	-	-	-	-	-	-
cg01015062	chr21:26978951	MRPL39	EWAS Atlas database	HDP	7.575721e-04	1/1	0.0384403646	-	-	-	-	-	-	-	-	-	-	-	-	-	-	-	-	-	-	-	-	-	-	-	-	-	-	-	-	-	-	-	-	-
cg01149053	chr16:89342195	ANKRD11	EWAS Atlas database	HDP	-	-	-	-	-	-	-	-	-	0.0006753517	-1/1	0.0442998407	-	-	-	-	-	-	-	-	-	-	-	-	-	-	-	-	-	-	-	-	-	-	-	-
cg01154283	chr2:36603543	CRIM1	EWAS Atlas database	HDP	-	-	-	-	-	-	-	-	-	-	-	-	0.0008007536	1/1	4.320436e-02	-	-	-	-	-	-	-	-	-	-	-	-	-	-	-	-	-	-	-	-	-
cg01157467	chr16:89761017	CDK10	EWAS Atlas database	HDP	-	-	-	-	-	-	-	-	-	0.0008576966	1/1	0.0216456463	-	-	-	0.0008156098	1/1	2.283079e-02	-	-	-	-	-	-	-	-	-	6.040589e-04	1/1	2.503366e-02	-	-	-	5.658718e-04	1/1	2.460645e-02
cg01754713	chr16:31226334	TRIM72	EWAS Atlas database	HDP	-	-	-	-	-	-	-	-	-	-	-	-	-	-	-	0.0006354061	-1/1	3.200031e-02	-	-	-	-	-	-	0.0006488133	-1/1	0.038738753	5.305435e-04	-1/1	1.638464e-02	-	-	-	5.641249e-04	-1/1	7.156343e-03
cg01799671	chr16:81560752	CMIP	EWAS Atlas database	HDP	-	-	-	-0.0012377027	1/-1	2.229178e-02	-0.0010397076	1/-1	3.202754e-02	-0.0009601195	1/-1	0.0316848630	-0.0010565070	1/-1	1.806005e-02	-0.0010095529	1/-1	1.982895e-02	-	-	-	-	-	-	-	-	-	-6.603107e-04	1/-1	4.131197e-02	-	-	-	-6.534871e-04	1/-1	3.320314e-02
cg01832549	chr1:19774989	CAPZB	EWAS Atlas database	HDP	-	-	-	-	-	-	-	-	-	-	-	-	0.0004053651	1/1	2.683793e-02	-	-	-	-	-	-	-	-	-	-	-	-	-	-	-	2.598400e-04	1/1	0.0309053321	2.479886e-04	1/1	4.263039e-02
cg01841306	chr17:908923	ABR	EWAS Atlas database	HDP	-	-	-	-	-	-	-	-	-	-	-	-	-	-	-	-	-	-	-	-	-	0.0020393214	1/1	0.033463616	-	-	-	-	-	-	-	-	-	-	-	-
cg01894038	chr11:77741873		EWAS Atlas database	HDP	-	-	-	0.0009734839	1/1	4.230103e-02	-	-	-	-	-	-	0.0008726566	1/1	2.540960e-02	-	-	-	-	-	-	-	-	-	-	-	-	-	-	-	5.307175e-04	1/1	0.0395069702	-	-	-
cg02137956	chr7:157092982		EWAS Atlas database	HDP	1.585756e-03	1/1	0.0091463771	0.0014983261	1/1	2.518563e-02	0.0016660020	1/1	4.518460e-03	0.0015544258	1/1	0.0036926548	0.0013840073	1/1	1.096181e-02	0.0016477983	1/1	1.419199e-03	-	-	-	-	-	-	-	-	-	1.064217e-03	1/1	5.555726e-03	8.512668e-04	1/1	0.0177875296	1.094267e-03	1/1	2.332447e-03
cg02183491	chr13:99100829	FARP1	EWAS Atlas database	HDP	1.348629e-03	-1/1	0.0046535211	-	-	-	0.0011957767	-1/1	8.928628e-03	0.0010035018	-1/1	0.0162883166	-	-	-	0.0009313467	-1/1	2.082640e-02	-	-	-	-	-	-	-	-	-	-	-	-	-	-	-	-	-	-
cg02331272	chr11:66964208	KDM2A	EWAS Atlas database	HDP	-	-	-	-	-	-	-	-	-	-	-	-	-	-	-	-	-	-	-0.0007071596	1/-1	0.038519596	-	-	-	-	-	-	-4.450136e-04	1/-1	3.986663e-02	-	-	-	-	-	-
cg02504211	chr3:194815434	C3orf21	EWAS Atlas database	HDP	8.153572e-04	-1/1	0.0402940247	0.0012239565	-1/1	4.258845e-03	0.0010771753	-1/1	4.489344e-03	0.0010097516	-1/1	0.0040228060	0.0011070214	-1/1	1.505929e-03	0.0011649974	-1/1	4.695905e-04	0.0010162951	-1/1	0.011553300	-	-	-	0.0007757284	-1/1	0.029604491	8.656791e-04	-1/1	6.109617e-04	6.722587e-04	-1/1	0.0035425445	8.606514e-04	-1/1	2.384119e-04
cg02604522	chr22:46330821	WNT7B	EWAS Atlas database	HDP	-	-	-	-	-	-	-	-	-	0.0014219617	1/1	0.0050287733	-	-	-	0.0010908765	1/1	2.694679e-02	0.0015483634	1/1	0.007454547	-	-	-	0.0010505721	1/1	0.039850517	1.246781e-03	1/1	6.756176e-04	-	-	-	9.139274e-04	1/1	8.521472e-03
cg02619205	chr9:117157157	AKNA	EWAS Atlas database	HDP	-	-	-	0.0011857444	1/1	2.573522e-02	0.0011315220	1/1	1.676397e-02	0.0009044689	1/1	0.0404103170	0.0012014080	1/1	5.675690e-03	0.0011422705	1/1	6.861334e-03	-	-	-	-	-	-	-	-	-	-	-	-	8.134796e-04	1/1	0.0048724495	7.777204e-04	1/1	9.848540e-03
cg02818170	chr19:3336941		EWAS Atlas database	HDP	-	-	-	0.0011086483	1/1	3.674972e-02	0.0010812688	1/1	2.140848e-02	-	-	-	-	-	-	-	-	-	-	-	-	-	-	-	-	-	-	-	-	-	-	-	-	-	-	-
cg02829654	chr1:236046939		EWAS Atlas database	HDP	-	-	-	0.0016851781	1/1	8.368017e-03	-	-	-	-	-	-	0.0014883636	1/1	4.244152e-03	0.0011949629	1/1	1.503641e-02	-	-	-	-	-	-	-	-	-	7.511341e-04	1/1	4.014989e-02	8.823887e-04	1/1	0.0104399780	9.191195e-04	1/1	7.809037e-03
cg02986801	chr8:134501675	ST3GAL1	EWAS Atlas database	HDP	-	-	-	0.0011282255	1/1	2.185536e-02	0.0009961177	1/1	2.063547e-02	-	-	-	0.0008226709	1/1	4.041260e-02	-	-	-	-	-	-	-	-	-	-	-	-	-	-	-	-	-	-	-	-	-
cg03062587	chr17:1077099	ABR	EWAS Atlas database	HDP	-	-	-	-	-	-	-	-	-	-	-	-	-	-	-	-	-	-	-0.0010067608	1/-1	0.026384932	-	-	-	-	-	-	-	-	-	-	-	-	-	-	-
cg03078400	chr6:31762644	VARS	EWAS Atlas database	HDP	9.753291e-04	-1/1	0.0381834220	-	-	-	-	-	-	-	-	-	-	-	-	-	-	-	-	-	-	-	-	-	-	-	-	-	-	-	-	-	-	-	-	-
cg03123320	chr1:229394665		EWAS Atlas database	HDP	-	-	-	-	-	-	-	-	-	-	-	-	-	-	-	-	-	-	-	-	-	-	-	-	-	-	-	-	-	-	4.740055e-04	-1/1	0.0388833868	-	-	-
cg03333101	chr19:12954349	MAST1	EWAS Atlas database	HDP	-	-	-	0.0013584992	1/1	2.293175e-02	-	-	-	-	-	-	0.0011640019	1/1	1.798753e-02	-	-	-	-	-	-	-	-	-	-	-	-	-	-	-	-	-	-	-	-	-
cg03341377	chr3:39309355	CX3CR1	EWAS Atlas database	HDP	-	-	-	0.0007183030	-1/1	2.824866e-02	-	-	-	-	-	-	0.0006294396	-1/1	1.729880e-02	-	-	-	-	-	-	-	-	-	-	-	-	-	-	-	3.746835e-04	-1/1	0.0296525738	-	-	-
cg03345093	chr13:100634198	ZIC2	EWAS Atlas database	HDP	-	-	-	0.0003645520	1/1	6.694404e-03	0.0002404529	1/1	4.493449e-02	-	-	-	0.0002468599	1/1	2.945715e-02	-	-	-	-	-	-	-	-	-	-	-	-	-	-	-	-	-	-	-	-	-
cg03390636	chr15:80843452	ARNT2	EWAS Atlas database	HDP	-	-	-	-	-	-	-	-	-	-	-	-	-0.0007679535	1/-1	3.759296e-02	-	-	-	-0.0008831938	1/-1	0.032801148	-	-	-	-0.0008257691	1/-1	0.024806238	-5.831623e-04	1/-1	2.865407e-02	-5.804688e-04	1/-1	0.0154086942	-6.037208e-04	1/-1	1.636885e-02
cg03479289	chr11:33563377	C11orf41	EWAS Atlas database	HDP	-1.800086e-03	1/-1	0.0040975369	-0.0016456153	1/-1	1.336600e-02	-0.0016998718	1/-1	4.135528e-03	-0.0014824273	1/-1	0.0074169030	-0.0015812227	1/-1	3.925799e-03	-0.0015257523	1/-1	4.330796e-03	-	-	-	-	-	-	-	-	-	-	-	-	-9.931862e-04	1/-1	0.0065166551	-8.623506e-04	1/-1	2.352891e-02
cg03480935	chr15:67417860	SMAD3	EWAS Atlas database	HDP	-	-	-	0.0011123304	1/1	4.727755e-02	0.0010742233	1/1	3.201115e-02	0.0009485271	1/1	0.0409974370	0.0013136186	1/1	4.540750e-03	0.0012161032	1/1	6.007862e-03	-	-	-	0.0013070671	1/1	0.006819424	0.0010596289	1/1	0.026207470	7.290317e-04	1/1	2.950412e-02	1.035524e-03	1/1	0.0007630241	9.726660e-04	1/1	2.326895e-03
cg04276536	chr16:57567813	CCDC102A	EWAS Atlas database	HDP	-	-	-	0.0011889646	1/1	2.053575e-02	-	-	-	-	-	-	0.0010445342	1/1	1.234791e-02	0.0008943152	1/1	2.525915e-02	-	-	-	-	-	-	-	-	-	-	-	-	6.205055e-04	1/1	0.0244014168	6.672527e-04	1/1	1.883654e-02
cg04347477	chr12:125002007	NCOR2	EWAS Atlas database	HDP	-	-	-	0.0009491397	1/1	3.742505e-02	-	-	-	-	-	-	0.0008164472	1/1	2.879659e-02	0.0007520414	1/1	3.610918e-02	-	-	-	-	-	-	-	-	-	5.574718e-04	1/1	3.862516e-02	-	-	-	5.709360e-04	1/1	2.502191e-02
cg04396112	chr7:2151007	MAD1L1	EWAS Atlas database	HDP	1.242458e-03	-1/1	0.0186628390	-	-	-	0.0009971868	-1/1	4.848112e-02	0.0010979726	-1/1	0.0183315583	-	-	-	0.0009505643	-1/1	3.392144e-02	-	-	-	-	-	-	-	-	-	-	-	-	-	-	-	-	-	-
cg04517258	chr8:144094955	LOC100133669	EWAS Atlas database	HDP	-	-	-	-	-	-	-	-	-	-	-	-	-0.0011016843	1/-1	4.589901e-02	-	-	-	-	-	-	-	-	-	-	-	-	-	-	-	-	-	-	-	-	-
cg04528072	chr2:27371642	TCF23	EWAS Atlas database	HDP	-	-	-	-0.0003108021	1/-1	4.729020e-02	-	-	-	-	-	-	-	-	-	-	-	-	-	-	-	-	-	-	-	-	-	-	-	-	-	-	-	-	-	-
cg04711998	chr10:7708869	ITIH5	EWAS Atlas database	HDP	-	-	-	0.0002365682	1/1	4.009467e-02	-	-	-	-	-	-	-	-	-	-	-	-	-	-	-	-	-	-	-	-	-	-	-	-	-	-	-	-	-	-
cg04817996	chr16:1384626	BAIAP3	EWAS Atlas database	HDP	-	-	-	-0.0014127405	-1/-1	9.082146e-03	-0.0009711572	-1/-1	4.294508e-02	-	-	-	-0.0010608539	-1/-1	1.689393e-02	-	-	-	-	-	-	-	-	-	-	-	-	-	-	-	-	-	-	-	-	-
cg04902474	chr1:33233473	KIAA1522	EWAS Atlas database	HDP	-	-	-	0.0013339496	1/1	2.180424e-02	0.0010544131	1/1	3.985630e-02	-	-	-	0.0011966815	1/1	1.198336e-02	0.0010435069	1/1	2.227301e-02	-	-	-	-	-	-	-	-	-	-	-	-	7.061338e-04	1/1	0.0247472799	7.052131e-04	1/1	2.940150e-02
cg04920452	chr17:76227681	LOC283999	EWAS Atlas database	HDP	1.215654e-03	-1/1	0.0346065786	-	-	-	0.0012426936	-1/1	2.259721e-02	0.0012961969	-1/1	0.0112173460	-	-	-	0.0012144844	-1/1	1.376762e-02	-	-	-	-	-	-	-	-	-	9.744824e-04	-1/1	8.432039e-03	-	-	-	7.846151e-04	-1/1	2.717757e-02
cg04972513	chr17:42433041	FAM171A2	EWAS Atlas database	HDP	-	-	-	-	-	-	-	-	-	-	-	-	-	-	-	-	-	-	0.0014944657	-1/1	0.015372872	-	-	-	-	-	-	1.044726e-03	-1/1	6.727160e-03	-	-	-	8.159903e-04	-1/1	2.640479e-02
cg05160910	chr12:129822188	TMEM132D	EWAS Atlas database	HDP	-	-	-	-0.0033885164	1/-1	4.314464e-02	-	-	-	-	-	-	-0.0030336426	1/-1	2.764291e-02	-0.0027152896	1/-1	4.023133e-02	-	-	-	-	-	-	-	-	-	-	-	-	-	-	-	-	-	-
cg05228338	chr1:150048339	VPS45	EWAS Atlas database	HDP	-1.422282e-03	1/-1	0.0422907276	-	-	-	-	-	-	-	-	-	-	-	-	-	-	-	-	-	-	-	-	-	-	-	-	-	-	-	-	-	-	-	-	-
cg05280806	chr17:79366205		EWAS Atlas database	HDP	-	-	-	-	-	-	0.0006266263	-1/1	4.715117e-02	0.0006620286	-1/1	0.0217114594	-	-	-	0.0006488513	-1/1	1.927956e-02	-	-	-	-	-	-	-	-	-	4.904355e-04	-1/1	1.758644e-02	-	-	-	4.514197e-04	-1/1	1.981029e-02
cg05294455	chr17:45286609	MYL4	EWAS Atlas database	HDP	-	-	-	-	-	-	0.0006775913	-1/1	4.894958e-02	-	-	-	0.0007043922	-1/1	2.885916e-02	0.0006294555	-1/1	4.005400e-02	-	-	-	-	-	-	-	-	-	-	-	-	4.753474e-04	-1/1	0.0228283347	-	-	-
cg05310240	chr17:47979069		EWAS Atlas database	HDP	-	-	-	-	-	-	-	-	-	-0.0013886493	-1/-1	0.0413912820	-0.0015124343	-1/-1	2.733390e-02	-0.0015314028	-1/-1	2.045359e-02	-	-	-	-	-	-	-	-	-	-1.084089e-03	-1/-1	2.758532e-02	-1.045299e-03	-1/-1	0.0197354136	-1.184882e-03	-1/-1	1.093403e-02
cg05626128	chr1:19251115	IFFO2	EWAS Atlas database	HDP	-	-	-	-	-	-	-	-	-	-	-	-	-	-	-	0.0006447429	1/1	3.964745e-02	0.0011315827	1/1	0.001480899	-	-	-	0.0009221894	1/1	0.003208898	6.884100e-04	1/1	2.851611e-03	-	-	-	6.296449e-04	1/1	3.675863e-03
cg05671732	chr10:70716866	DDX21	EWAS Atlas database	HDP	-	-	-	0.0005894470	-1/1	1.186980e-02	0.0004296627	-1/1	4.651378e-02	-	-	-	0.0005029679	-1/1	1.057413e-02	-	-	-	-	-	-	-	-	-	-	-	-	-	-	-	2.682567e-04	-1/1	0.0462164772	-	-	-
cg05684715	chr12:130641648		EWAS Atlas database	HDP	2.323558e-03	-1/1	0.0026619131	-	-	-	0.0018461293	-1/1	1.393208e-02	0.0022832446	-1/1	0.0009599465	0.0014459410	-1/1	4.096359e-02	0.0020849267	-1/1	1.821836e-03	-	-	-	0.0020077059	-1/1	0.004324992	0.0016402737	-1/1	0.019665593	1.465428e-03	-1/1	3.548299e-03	1.345973e-03	-1/1	0.0032211324	1.603503e-03	-1/1	6.415005e-04
cg05699921	chr1:205286927	NUAK2	EWAS Atlas database	HDP	-	-	-	-	-	-	-	-	-	-	-	-	-	-	-	0.0008475307	1/1	4.445506e-02	-	-	-	-	-	-	-	-	-	-	-	-	-	-	-	-	-	-
cg05798429	chr6:31743928	C6orf27	EWAS Atlas database	HDP	1.035836e-03	1/1	0.0490755368	-	-	-	-	-	-	0.0009150019	1/1	0.0496175486	-	-	-	-	-	-	-	-	-	-	-	-	-	-	-	-	-	-	-	-	-	-	-	-
cg05976800	chr5:172664995		EWAS Atlas database	HDP	3.973971e-03	-1/1	0.0013192856	-	-	-	0.0032334176	-1/1	6.216389e-03	0.0033130873	-1/1	0.0025344688	-	-	-	0.0028674863	-1/1	6.495473e-03	-	-	-	-	-	-	-	-	-	1.620089e-03	-1/1	3.920686e-02	-	-	-	1.647227e-03	-1/1	2.772205e-02
cg06245338	chr17:74410839	UBE2O	EWAS Atlas database	HDP	-	-	-	-	-	-	-	-	-	-	-	-	0.0007406400	1/1	2.631897e-02	0.0006918469	1/1	3.282751e-02	0.0008030902	1/1	0.036198868	-	-	-	0.0007371567	1/1	0.032674781	5.193646e-04	1/1	3.343011e-02	4.889862e-04	1/1	0.0272193784	6.172446e-04	1/1	7.543610e-03
cg06458557	chr16:88316505		EWAS Atlas database	HDP	-	-	-	-	-	-	-	-	-	-	-	-	-	-	-	-	-	-	-	-	-	-	-	-	-0.0029800912	1/-1	0.039721575	-	-	-	-	-	-	-	-	-
cg06784845	chr3:133614993	RAB6B	EWAS Atlas database	HDP	-	-	-	-	-	-	-	-	-	-	-	-	-	-	-	-	-	-	-	-	-	-	-	-	-	-	-	-	-	-	1.031144e-04	-1/1	0.0291970376	-	-	-
cg06839388	chr14:71152915		EWAS Atlas database	HDP	-	-	-	-	-	-	-	-	-	-	-	-	0.0006407294	1/1	4.822436e-02	0.0006302553	1/1	4.464346e-02	-	-	-	-	-	-	-	-	-	-	-	-	4.739757e-04	1/1	0.0257772103	5.188611e-04	1/1	1.834713e-02
cg06864853	chr7:134143971	AKR1B1	EWAS Atlas database	HDP	-	-	-	0.0007862524	1/1	6.277496e-05	0.0005463598	1/1	2.359735e-03	-	-	-	0.0007085088	1/1	1.687931e-05	0.0004790390	1/1	3.614530e-03	-	-	-	-	-	-	-	-	-	-	-	-	4.297198e-04	1/1	0.0001608926	2.724705e-04	1/1	2.169941e-02
cg06889975	chr8:22558722		EWAS Atlas database	HDP	-	-	-	-	-	-	-0.0015691825	-1/-1	4.316414e-02	-	-	-	-	-	-	-	-	-	-	-	-	-	-	-	-	-	-	-	-	-	-	-	-	-	-	-
cg06940720	chr5:1526929		EWAS Atlas database	HDP	-	-	-	-0.0002007322	-1/-1	4.374305e-02	-	-	-	-	-	-	-0.0001728197	-1/-1	3.888715e-02	-	-	-	-	-	-	-	-	-	-	-	-	-	-	-	-	-	-	-	-	-
cg07060794	chr7:23387365	IGF2BP3	EWAS Atlas database	HDP	-	-	-	-	-	-	-	-	-	-	-	-	-	-	-	-	-	-	-0.0010634225	1/-1	0.045057157	-	-	-	-	-	-	-7.243776e-04	1/-1	3.257960e-02	-	-	-	-6.681181e-04	1/-1	3.758079e-02
cg07140497	chr12:113550113	RASAL1	EWAS Atlas database	HDP	-	-	-	-0.0009235785	-1/-1	4.641874e-02	-	-	-	-	-	-	-0.0008451479	-1/-1	2.529961e-02	-	-	-	-	-	-	-	-	-	-	-	-	-	-	-	-5.091017e-04	-1/-1	0.0454817183	-	-	-
cg07196577	chr1:109850486	MYBPHL	EWAS Atlas database	HDP	-	-	-	0.0016553590	-1/1	6.524053e-04	0.0011771807	-1/1	6.327544e-03	-	-	-	0.0012978138	-1/1	9.749672e-04	0.0010873629	-1/1	4.297193e-03	-	-	-	-	-	-	-	-	-	-	-	-	6.007891e-04	-1/1	0.0205526420	6.629589e-04	-1/1	1.321570e-02
cg07340025	chr5:14926200		EWAS Atlas database	HDP	-	-	-	-	-	-	-	-	-	-	-	-	-	-	-	0.0009949637	1/1	4.659070e-02	-	-	-	-	-	-	-	-	-	-	-	-	-	-	-	-	-	-
cg07749454	chr19:56028883	SSC5D	EWAS Atlas database	HDP	-	-	-	-	-	-	-	-	-	-	-	-	-	-	-	-	-	-	-	-	-	0.0016894624	1/1	0.027245829	0.0014929931	1/1	0.048900658	-	-	-	-	-	-	-	-	-
cg07790279	chr10:125851132		EWAS Atlas database	HDP	-	-	-	0.0022883570	-1/1	9.059089e-03	0.0019664446	-1/1	1.214703e-02	0.0015174310	-1/1	0.0364453526	0.0018369149	-1/1	1.031305e-02	0.0017880490	-1/1	1.052796e-02	-	-	-	-	-	-	-	-	-	-	-	-	9.472876e-04	-1/1	0.0452642542	1.034764e-03	-1/1	3.588287e-02
cg07807757	chr7:50894570		EWAS Atlas database	HDP	-	-	-	0.0022567775	1/1	1.373373e-02	-	-	-	-	-	-	0.0015390725	1/1	3.988720e-02	-	-	-	-	-	-	-	-	-	-	-	-	-	-	-	-	-	-	-	-	-
cg07810039	chr1:218524558	TGFB2	EWAS Atlas database	HDP	-	-	-	-	-	-	0.0021059746	1/1	4.008841e-02	-	-	-	-	-	-	0.0018934308	1/1	3.867799e-02	-	-	-	-	-	-	-	-	-	-	-	-	-	-	-	-	-	-
cg08152445	chr19:42734313		EWAS Atlas database	HDP	4.133431e-04	1/1	0.0100746112	-	-	-	0.0003606489	1/1	1.962592e-02	0.0003121373	1/1	0.0271685796	-	-	-	-	-	-	-	-	-	-	-	-	-	-	-	-	-	-	-	-	-	-	-	-
cg08153752	chr1:2458258	PANK4	EWAS Atlas database	HDP	-	-	-	-	-	-	-	-	-	-	-	-	-	-	-	-	-	-	-	-	-	-	-	-	-	-	-	-	-	-	2.157216e-04	-1/1	0.0426274501	-	-	-
cg08217545	chr19:3388013	NFIC	EWAS Atlas database	HDP	8.618160e-04	1/1	0.0108464502	0.0014577696	1/1	7.019521e-05	0.0011364750	1/1	4.151604e-04	0.0010436103	1/1	0.0005081648	0.0011930503	1/1	6.878676e-05	0.0011870393	1/1	4.125873e-05	0.0010026832	1/1	0.003470134	-	-	-	0.0007086603	1/1	0.021326694	9.006565e-04	1/1	2.482954e-05	6.109136e-04	1/1	0.0022043782	8.543429e-04	1/1	2.671935e-05
cg08305533	chr22:32007224	SFI1	EWAS Atlas database	HDP	-	-	-	-	-	-	0.0009243542	1/1	3.104745e-02	0.0008308042	1/1	0.0397769727	-	-	-	0.0008858451	1/1	2.082740e-02	-	-	-	-	-	-	-	-	-	5.775712e-04	1/1	4.832760e-02	-	-	-	5.797368e-04	1/1	3.506737e-02
cg08514530	chr10:44163270		EWAS Atlas database	HDP	2.107420e-03	-1/1	0.0107131366	0.0022834659	-1/1	9.556341e-03	0.0023025498	-1/1	3.241496e-03	0.0017589673	-1/1	0.0159832334	0.0018849464	-1/1	9.796380e-03	0.0019625491	-1/1	4.907773e-03	-	-	-	-	-	-	-	-	-	-	-	-	9.611202e-04	-1/1	0.0465430464	9.873775e-04	-1/1	4.856735e-02
cg08576185	chr16:2055684	ZNF598	EWAS Atlas database	HDP	-	-	-	-	-	-	-	-	-	-	-	-	-	-	-	0.0004099576	1/1	4.082350e-02	-	-	-	-	-	-	-	-	-	-	-	-	-	-	-	-	-	-
cg09353251	chr2:133343373	GPR39	EWAS Atlas database	HDP	-	-	-	-	-	-	-	-	-	-	-	-	-	-	-	-	-	-	0.0015308186	1/1	0.033861223	-	-	-	0.0013528651	1/1	0.034194144	-	-	-	-	-	-	-	-	-
cg09354556	chr3:47051341		EWAS Atlas database	HDP	3.062337e-04	-1/1	0.0315208271	-	-	-	-	-	-	-	-	-	-	-	-	-	-	-	-0.0003037711	-1/-1	0.035944911	-	-	-	-	-	-	-	-	-	-	-	-	-	-	-
cg09832911	chr10:45923678	ALOX5	EWAS Atlas database	HDP	-	-	-	-	-	-	-	-	-	-	-	-	-0.0012803109	-1/-1	1.992778e-02	-	-	-	-	-	-	-	-	-	-	-	-	-	-	-	-8.454185e-04	-1/-1	0.0212746322	-	-	-
cg09866743	chr3:35706038	ARPP-21	EWAS Atlas database	HDP	-	-	-	-	-	-	-	-	-	-	-	-	-	-	-	0.0024544730	1/1	1.867034e-02	0.0031952937	1/1	0.008692593	-	-	-	-	-	-	2.159131e-03	1/1	5.510060e-03	-	-	-	1.941451e-03	1/1	8.985365e-03
cg09919787	chr11:32851356	PRRG4	EWAS Atlas database	HDP	-	-	-	0.0002883884	1/1	4.261708e-03	-	-	-	-	-	-	0.0001862941	1/1	2.768751e-02	-	-	-	-	-	-	-	-	-	-	-	-	-	-	-	-	-	-	-	-	-
cg09982224	chr11:67775972	ALDH3B1	EWAS Atlas database	HDP	-	-	-	0.0009391606	1/1	3.068115e-02	-	-	-	-	-	-	0.0009017877	1/1	1.099880e-02	0.0006923178	1/1	3.775912e-02	-	-	-	-	-	-	-	-	-	-	-	-	5.799982e-04	1/1	0.0123545764	5.567690e-04	1/1	1.759099e-02
cg10020787	chr10:50626838		EWAS Atlas database	HDP	-	-	-	-0.0013307021	1/-1	1.350483e-02	-	-	-	-	-	-	-0.0011616878	1/-1	8.180168e-03	-0.0009490511	1/-1	2.597257e-02	-	-	-	-	-	-	-	-	-	-	-	-	-6.539512e-04	1/-1	0.0252204218	-6.698686e-04	1/-1	2.590490e-02
cg10068996	chr2:45229171		EWAS Atlas database	HDP	-	-	-	-	-	-	-	-	-	-	-	-	-	-	-	-	-	-	-	-	-	-0.0023915466	-1/-1	0.018813267	-	-	-	-	-	-	-	-	-	-	-	-
cg10335826	chr1:240989308	RGS7	EWAS Atlas database	HDP	-	-	-	-	-	-	-	-	-	-	-	-	-0.0012490171	1/-1	1.919318e-02	-	-	-	-	-	-	-	-	-	-	-	-	-	-	-	-8.730979e-04	1/-1	0.0146118024	-	-	-
cg10397819	chr14:75447512		EWAS Atlas database	HDP	-	-	-	-	-	-	-	-	-	-	-	-	-	-	-	-	-	-	-	-	-	-	-	-	0.0008614910	-1/1	0.029301993	6.146964e-04	-1/1	3.090246e-02	-	-	-	6.786824e-04	-1/1	1.096737e-02
cg10437839	chr11:64701910	PPP2R5B	EWAS Atlas database	HDP	4.395438e-04	-1/1	0.0161935674	-	-	-	-	-	-	-	-	-	-	-	-	-	-	-	-	-	-	-	-	-	-	-	-	-	-	-	-	-	-	-	-	-
cg10439725	chr16:67431954	ZDHHC1	EWAS Atlas database	HDP	-	-	-	0.0009648887	1/1	1.492095e-02	0.0007938909	1/1	2.322561e-02	0.0007604797	1/1	0.0180806131	0.0009439992	1/1	3.324875e-03	0.0009309439	1/1	2.564799e-03	0.0008369083	1/1	0.022035256	-	-	-	0.0007759623	1/1	0.016961255	6.660789e-04	1/1	3.919448e-03	6.265248e-04	1/1	0.0029794952	7.394469e-04	1/1	6.164083e-04
cg10446143	chr21:44394730	PKNOX1	EWAS Atlas database	HDP	-	-	-	-	-	-	-	-	-	0.0002922068	-1/1	0.0429290106	0.0003082148	-1/1	3.025277e-02	0.0003246429	-1/1	1.930507e-02	0.0003401434	-1/1	0.036328988	-	-	-	0.0003016015	-1/1	0.043774241	2.761083e-04	-1/1	7.902910e-03	2.054177e-04	-1/1	0.0332478695	2.743565e-04	-1/1	6.300157e-03
cg10819708	chr15:90735422	SEMA4B	EWAS Atlas database	HDP	8.532491e-04	1/1	0.0420244694	0.0011333585	1/1	1.296596e-02	0.0010165499	1/1	1.161411e-02	0.0010385855	1/1	0.0052691919	0.0011516299	1/1	1.954893e-03	0.0012014640	1/1	7.597708e-04	0.0010077412	1/1	0.016578157	0.0008255579	1/1	0.032590749	0.0010819747	1/1	0.003818546	8.905642e-04	1/1	8.313465e-04	7.947047e-04	1/1	0.0011431856	9.776757e-04	1/1	8.498200e-05
cg10938046	chr6:43969577	C6orf223	EWAS Atlas database	HDP	-1.341107e-03	-1/-1	0.0110861573	-	-	-	-0.0012364936	-1/-1	1.370616e-02	-0.0012732292	-1/-1	0.0066011145	-	-	-	-0.0011148726	-1/-1	1.256445e-02	-	-	-	-	-	-	-	-	-	-7.990275e-04	-1/-1	1.792475e-02	-	-	-	-	-	-
cg11035100	chr20:31870935	C20orf114	EWAS Atlas database	HDP	-	-	-	-0.0012020892	-1/-1	1.891101e-02	-	-	-	-	-	-	-0.0009077207	-1/-1	3.193728e-02	-	-	-	-	-	-	-	-	-	-	-	-	-	-	-	-	-	-	-	-	-
cg11038774	chr11:128556774		EWAS Atlas database	HDP	-	-	-	-	-	-	-	-	-	-0.0019606079	-1/-1	0.0442302679	-	-	-	-	-	-	-	-	-	-	-	-	-	-	-	-	-	-	-	-	-	-	-	-
cg11224783	chr19:7456252		EWAS Atlas database	HDP	-	-	-	-	-	-	-	-	-	-	-	-	-0.0011584959	-1/-1	1.263799e-02	-	-	-	-	-	-	-0.0013790571	-1/-1	0.003827534	-0.0012618246	-1/-1	0.007401154	-	-	-	-9.673306e-04	-1/-1	0.0014477641	-8.360393e-04	-1/-1	8.574130e-03
cg11249129	chr4:4405844	D4S234E	EWAS Atlas database	HDP	-	-	-	-	-	-	-	-	-	-	-	-	-	-	-	-	-	-	-	-	-	-0.0008177145	1/-1	0.025939063	-	-	-	-	-	-	-	-	-	-	-	-
cg11395949	chr6:13770187		EWAS Atlas database	HDP	-	-	-	-	-	-	-	-	-	-	-	-	0.0030750686	1/1	3.928879e-02	-	-	-	-	-	-	-	-	-	-	-	-	-	-	-	1.912534e-03	1/1	0.0492985694	-	-	-
cg11512608	chr11:73357276	PLEKHB1	EWAS Atlas database	HDP	-	-	-	-	-	-	-	-	-	-	-	-	-	-	-	-	-	-	-	-	-	-	-	-	-	-	-	-	-	-	-	-	-	6.569087e-04	-1/1	3.147700e-02
cg11541486	chr17:72358055	BTBD17	EWAS Atlas database	HDP	1.100410e-03	-1/1	0.0100317025	-	-	-	0.0009060435	-1/1	2.788400e-02	0.0009398659	-1/1	0.0136913087	-	-	-	-	-	-	-	-	-	-	-	-	-	-	-	-	-	-	-	-	-	-	-	-
cg11573518	chr7:73721031	CLIP2	EWAS Atlas database	HDP	-	-	-	-	-	-	-	-	-	-	-	-	0.0006826731	1/1	2.796809e-02	-	-	-	-	-	-	-	-	-	-	-	-	-	-	-	4.622442e-04	1/1	0.0206501318	4.288431e-04	1/1	3.736681e-02
cg11854981	chr6:42219847	TRERF1	EWAS Atlas database	HDP	-	-	-	0.0014311926	1/1	1.121006e-02	-	-	-	-	-	-	0.0011622668	1/1	1.336407e-02	0.0009027348	1/1	4.222025e-02	-	-	-	-	-	-	-	-	-	-	-	-	6.055722e-04	1/1	0.0494990547	-	-	-
cg12031740	chr17:76936927		EWAS Atlas database	HDP	-9.561884e-04	1/-1	0.0491627514	-0.0013475670	1/-1	1.010601e-02	-0.0011830353	1/-1	1.048438e-02	-0.0008507493	1/-1	0.0477922794	-0.0010530517	1/-1	1.392984e-02	-0.0010413875	1/-1	1.179328e-02	-	-	-	-	-	-	-	-	-	-	-	-	-	-	-	-5.778447e-04	1/-1	4.834837e-02
cg12063847	chr6:158184542		EWAS Atlas database	HDP	-	-	-	-0.0008168831	1/-1	3.660169e-02	-	-	-	-	-	-	-0.0006319580	1/-1	4.836919e-02	-0.0006271633	1/-1	4.360785e-02	-	-	-	-	-	-	-	-	-	-	-	-	-	-	-	-	-	-
cg12131208	chr17:58499700	C17orf64	EWAS Atlas database	HDP	-	-	-	-	-	-	0.0003411965	-1/1	2.394472e-02	-	-	-	-	-	-	0.0002929838	-1/1	2.835219e-02	-	-	-	-	-	-	-	-	-	-	-	-	-	-	-	-	-	-
cg12147622	chr10:74021432		EWAS Atlas database	HDP	-	-	-	0.0014983865	-1/1	9.038506e-03	0.0012197349	-1/1	1.558556e-02	0.0009267657	-1/1	0.0456418223	0.0014883687	-1/1	1.463087e-03	0.0013244338	-1/1	3.002028e-03	-	-	-	0.0010082059	-1/1	0.033903848	-	-	-	6.605047e-04	-1/1	4.808296e-02	1.012267e-03	-1/1	0.0008188989	9.849054e-04	-1/1	1.516977e-03
cg12152256	chr14:74353709	ZNF410	EWAS Atlas database	HDP	-	-	-	0.0001786426	1/1	3.314671e-02	-	-	-	-	-	-	-	-	-	-	-	-	-	-	-	-	-	-	-	-	-	-	-	-	-	-	-	-	-	-
cg12160664	chr1:114521853	OLFML3	EWAS Atlas database	HDP	1.612977e-03	-1/1	0.0193555478	-	-	-	0.0016831008	-1/1	1.077208e-02	0.0013903112	-1/1	0.0230846562	0.0014935532	-1/1	1.494302e-02	0.0016340683	-1/1	5.763422e-03	-	-	-	-	-	-	-	-	-	-	-	-	1.114824e-03	-1/1	0.0062449489	1.072268e-03	-1/1	1.086304e-02
cg12570712	chr19:54412885		EWAS Atlas database	HDP	-	-	-	0.0031515269	1/1	5.696772e-03	0.0023020972	1/1	2.420737e-02	-	-	-	0.0027688596	1/1	3.725619e-03	0.0020205897	1/1	2.881185e-02	-	-	-	-	-	-	-	-	-	-	-	-	1.676324e-03	1/1	0.0094705855	-	-	-
cg12670305	chr6:31762630	VARS	EWAS Atlas database	HDP	1.055662e-03	-1/1	0.0447713603	-	-	-	-	-	-	-	-	-	-	-	-	-	-	-	-	-	-	-	-	-	-	-	-	-	-	-	-	-	-	-	-	-
cg12800962	chr20:48626437		EWAS Atlas database	HDP	-	-	-	0.0007691652	-1/1	1.998473e-02	-	-	-	-	-	-	0.0006948826	-1/1	9.594926e-03	-	-	-	-	-	-	-	-	-	-	-	-	-	-	-	4.229748e-04	-1/1	0.0159364560	-	-	-
cg12883617	chr11:122648094	UBASH3B	EWAS Atlas database	HDP	-	-	-	-	-	-	-	-	-	-	-	-	-	-	-	-	-	-	-	-	-	-	-	-	0.0011210139	-1/1	0.024252671	-	-	-	7.160467e-04	-1/1	0.0304256881	8.107923e-04	-1/1	1.622695e-02
cg12919119	chr3:37904293	CTDSPL	EWAS Atlas database	HDP	-	-	-	-0.0011528830	1/-1	2.527907e-02	-	-	-	-	-	-	-0.0010502125	1/-1	1.231225e-02	-0.0008889411	1/-1	3.089255e-02	-	-	-	-	-	-	-	-	-	-	-	-	-6.349218e-04	1/-1	0.0240252958	-5.919892e-04	1/-1	4.429433e-02
cg13271643	chr13:21036583	CRYL1	EWAS Atlas database	HDP	-	-	-	-0.0009670912	1/-1	3.930063e-02	-	-	-	-	-	-	-0.0008381721	1/-1	2.887692e-02	-0.0008001686	1/-1	2.723663e-02	-	-	-	-	-	-	-	-	-	-5.453638e-04	1/-1	4.643469e-02	-	-	-	-5.643246e-04	1/-1	2.811143e-02
cg13490227	chr8:37551676		EWAS Atlas database	HDP	-	-	-	-	-	-	0.0008571194	-1/1	4.803388e-02	-	-	-	-	-	-	-	-	-	-	-	-	-	-	-	-	-	-	-	-	-	-	-	-	-	-	-
cg13590277	chr5:150019496	SYNPO	EWAS Atlas database	HDP	-	-	-	-	-	-	-	-	-	-	-	-	-	-	-	-	-	-	-	-	-	-	-	-	0.0009144365	1/1	0.031851097	-	-	-	-	-	-	-	-	-
cg13712023	chr5:141060575	ARAP3	EWAS Atlas database	HDP	-	-	-	-	-	-	-	-	-	-	-	-	-	-	-	0.0007617664	-1/1	4.188783e-02	0.0008984351	-1/1	0.040591889	-	-	-	-	-	-	6.900165e-04	-1/1	1.409186e-02	-	-	-	5.936082e-04	-1/1	2.445536e-02
cg13744172	chr16:54972647		EWAS Atlas database	HDP	-	-	-	0.0035483725	-1/1	3.450243e-02	-	-	-	-	-	-	0.0034635100	-1/1	1.177673e-02	-	-	-	-	-	-	-	-	-	-	-	-	-	-	-	2.237823e-03	-1/1	0.0140805820	-	-	-
cg13823169	chr9:139776893		EWAS Atlas database	HDP	-	-	-	0.0010157682	1/1	1.321420e-02	-	-	-	-	-	-	0.0010021254	1/1	2.885212e-03	0.0007021687	1/1	2.746872e-02	-	-	-	-	-	-	-	-	-	-	-	-	6.716880e-04	1/1	0.0020977511	5.562865e-04	1/1	1.297390e-02
cg13928566	chr12:130624596		EWAS Atlas database	HDP	-	-	-	0.0011872940	1/1	3.847904e-02	-	-	-	-	-	-	0.0010725275	1/1	2.391164e-02	-	-	-	-	-	-	-	-	-	-	-	-	-	-	-	6.394194e-04	1/1	0.0421218481	-	-	-
cg13979708	chr6:44695318		EWAS Atlas database	HDP	-2.181503e-03	1/-1	0.0402265625	-	-	-	-	-	-	-	-	-	-	-	-	-	-	-	-	-	-	-	-	-	-	-	-	-	-	-	-	-	-	-	-	-
cg14010015	chr20:3677914	SIGLEC1	EWAS Atlas database	HDP	-	-	-	-	-	-	-	-	-	-	-	-	-	-	-	-	-	-	-	-	-	0.0015163846	1/1	0.041581912	-	-	-	-	-	-	-	-	-	-	-	-
cg14076971	chr1:2137665	C1orf86	EWAS Atlas database	HDP	-	-	-	-	-	-	-	-	-	0.0005130013	-1/1	0.0475794744	-	-	-	-	-	-	-	-	-	-	-	-	-	-	-	-	-	-	-	-	-	-	-	-
cg14078053	chr2:227661656	IRS1	EWAS Atlas database	HDP	-	-	-	0.0007720039	1/1	2.532309e-02	-	-	-	-	-	-	0.0007400551	1/1	8.514737e-03	0.0005935766	1/1	2.834715e-02	-	-	-	-	-	-	-	-	-	-	-	-	5.008049e-04	1/1	0.0064219587	4.526151e-04	1/1	1.731134e-02
cg14096899	chr2:240697719		EWAS Atlas database	HDP	-	-	-	-0.0019934975	-1/-1	1.868721e-02	-0.0018130070	-1/-1	1.374244e-02	-0.0013537627	-1/-1	0.0441679096	-0.0018397582	-1/-1	7.066033e-03	-0.0017629028	-1/-1	6.151880e-03	-	-	-	-	-	-	-	-	-	-	-	-	-1.117798e-03	-1/-1	0.0113644231	-1.135498e-03	-1/-1	1.168670e-02
cg14196143	chr6:13711924	RANBP9	EWAS Atlas database	HDP	-	-	-	0.0004948782	1/1	1.475548e-03	0.0003294883	1/1	1.820554e-02	-	-	-	0.0003873152	1/1	3.290979e-03	0.0002830543	1/1	2.481734e-02	-	-	-	-	-	-	-	-	-	-	-	-	1.864352e-04	1/1	0.0353038943	-	-	-
cg14233720	chr14:99664344	BCL11B	EWAS Atlas database	HDP	2.404937e-03	1/1	0.0354873381	-	-	-	0.0024223630	1/1	2.435520e-02	0.0024308711	1/1	0.0148906534	0.0020201588	1/1	4.317310e-02	0.0025323373	1/1	7.523132e-03	-	-	-	-	-	-	-	-	-	1.745774e-03	1/1	1.515573e-02	1.500324e-03	1/1	0.0221965969	1.876210e-03	1/1	4.705337e-03
cg14333542	chr10:75647561		EWAS Atlas database	HDP	-	-	-	0.0013046874	1/1	8.200736e-03	0.0011552587	1/1	8.626369e-03	0.0009165643	1/1	0.0257725953	0.0011831675	1/1	3.659783e-03	0.0011731704	1/1	2.805857e-03	-	-	-	-	-	-	-	-	-	6.518649e-04	1/1	2.660900e-02	7.320561e-04	1/1	0.0066913729	8.033070e-04	1/1	3.607364e-03
cg14469684	chr9:138997380		EWAS Atlas database	HDP	-	-	-	-	-	-	-	-	-	0.0011765807	1/1	0.0349949391	0.0012022411	1/1	3.241454e-02	0.0012877052	1/1	1.627410e-02	0.0020434201	1/1	0.001166314	-	-	-	0.0016202692	1/1	0.004402067	1.278725e-03	1/1	1.466875e-03	8.317839e-04	1/1	0.0248357768	1.193769e-03	1/1	1.672297e-03
cg14586180	chr19:45852789	KLC3	EWAS Atlas database	HDP	7.148829e-04	1/1	0.0426531273	-	-	-	0.0006711690	1/1	4.421365e-02	0.0006808438	1/1	0.0272954825	0.0006276164	1/1	4.227983e-02	0.0007103397	1/1	1.671482e-02	-	-	-	-	-	-	-	-	-	-	-	-	5.085497e-04	1/1	0.0126116513	5.069829e-04	1/1	1.564218e-02
cg14592365	chr11:111288100		EWAS Atlas database	HDP	-	-	-	-	-	-	-	-	-	-	-	-	-	-	-	0.0008758312	-1/1	4.380895e-02	-	-	-	-	-	-	-	-	-	6.419401e-04	-1/1	4.902641e-02	-	-	-	6.976282e-04	-1/1	2.253390e-02
cg14776747	chr12:50135621	TMBIM6	EWAS Atlas database	HDP	-	-	-	0.0003684482	1/1	4.050081e-02	-	-	-	-	-	-	-	-	-	-	-	-	-	-	-	-	-	-	-0.0003018519	1/-1	0.043245478	-	-	-	-	-	-	-	-	-
cg14911242	chr14:105892412	MTA1	EWAS Atlas database	HDP	-	-	-	0.0006183509	1/1	8.034398e-03	-	-	-	-	-	-	0.0005192797	1/1	6.361421e-03	-	-	-	-	-	-	-	-	-	-	-	-	-	-	-	3.005791e-04	1/1	0.0175559915	-	-	-
cg14951136	chr12:124874007	NCOR2	EWAS Atlas database	HDP	-	-	-	0.0014552124	-1/1	3.247213e-02	-	-	-	-	-	-	0.0012735132	-1/1	2.469518e-02	-	-	-	-	-	-	-	-	-	-	-	-	-	-	-	-	-	-	-	-	-
cg15006864	chr22:18265049		EWAS Atlas database	HDP	-	-	-	-	-	-	-	-	-	-	-	-	-	-	-	-	-	-	-	-	-	-	-	-	0.0006425971	1/1	0.043811449	5.031368e-04	1/1	2.879415e-02	-	-	-	5.263233e-04	1/1	1.435266e-02
cg15673994	chr1:151675859	TNRC4	EWAS Atlas database	HDP	-	-	-	-	-	-	-	-	-	-	-	-	-0.0003525863	-1/-1	4.676670e-02	-	-	-	-	-	-	-	-	-	-	-	-	-	-	-	-2.403612e-04	-1/-1	0.0442879258	-	-	-
cg15685971	chr8:145729126	GPT	EWAS Atlas database	HDP	4.381982e-04	1/1	0.0418230485	0.0006690934	1/1	5.098676e-03	0.0005388081	1/1	9.162109e-03	0.0004113088	1/1	0.0320536470	0.0005714877	1/1	3.486583e-03	0.0004972327	1/1	7.120282e-03	-	-	-	-	-	-	-	-	-	-	-	-	3.205780e-04	1/1	0.0127030473	3.076574e-04	1/1	1.880094e-02
cg15770728	chr18:20513120	RBBP8	EWAS Atlas database	HDP	-	-	-	-	-	-	-	-	-	-	-	-	-	-	-	-	-	-	-	-	-	-	-	-	-	-	-	-	-	-	1.748828e-04	-1/1	0.0340946685	1.802608e-04	-1/1	3.469144e-02
cg15924738	chr14:33296030	AKAP6	EWAS Atlas database	HDP	-	-	-	0.0012157010	-1/1	3.016310e-02	-	-	-	-	-	-	0.0010838401	-1/1	1.849347e-02	-	-	-	-	-	-	-	-	-	-	-	-	-	-	-	6.616329e-04	-1/1	0.0306512600	-	-	-
cg16103712	chr8:99023869	MATN2	EWAS Atlas database	HDP	-	-	-	0.0021353982	1/1	2.014066e-03	0.0014279474	1/1	1.869427e-02	-	-	-	0.0019893669	1/1	4.409047e-04	0.0014298833	1/1	8.503459e-03	-	-	-	-	-	-	-	-	-	-	-	-	1.222762e-03	1/1	0.0010371260	9.830443e-04	1/1	1.095515e-02
cg16209444	chr3:58522771	ACOX2	EWAS Atlas database	HDP	-	-	-	0.0012596052	1/1	4.837722e-03	0.0009760098	1/1	1.273485e-02	-	-	-	0.0012353146	1/1	7.103787e-04	0.0009769056	1/1	5.241349e-03	-	-	-	-	-	-	-	-	-	-	-	-	8.229613e-04	1/1	0.0006008556	6.755074e-04	1/1	6.380111e-03
cg16251626	chr1:43672622	WDR65	EWAS Atlas database	HDP	-	-	-	-	-	-	-	-	-	-	-	-	0.0002192982	-1/1	4.854538e-02	-	-	-	-	-	-	-	-	-	-	-	-	-	-	-	1.738347e-04	-1/1	0.0207150874	-	-	-
cg16356456	chr7:73720870	CLIP2	EWAS Atlas database	HDP	-	-	-	0.0011691883	1/1	2.377883e-02	-	-	-	-	-	-	0.0010293737	1/1	1.466351e-02	-	-	-	-	-	-	-	-	-	-	-	-	-	-	-	5.855517e-04	1/1	0.0363217970	-	-	-
cg16551665	chr17:30814028	CDK5R1	EWAS Atlas database	HDP	-	-	-	-	-	-	-	-	-	-	-	-	0.0002370497	-1/1	4.689746e-02	-	-	-	-	-	-	-	-	-	-	-	-	-	-	-	1.768821e-04	-1/1	0.0290183043	-	-	-
cg16625683	chr7:119467		EWAS Atlas database	HDP	-	-	-	-	-	-	-	-	-	-	-	-	0.0020228341	-1/1	1.264983e-02	0.0018697989	-1/1	1.739867e-02	-	-	-	0.0018132283	-1/1	0.033682251	-	-	-	1.210225e-03	-1/1	4.147029e-02	1.564300e-03	-1/1	0.0036851702	1.462680e-03	-1/1	8.533612e-03
cg16739178	chr16:85470674		EWAS Atlas database	HDP	-	-	-	-	-	-	-	-	-	-	-	-	-	-	-	-	-	-	0.0006035441	-1/1	0.044604903	-	-	-	-	-	-	-	-	-	-	-	-	-	-	-
cg16936953	chr17:57915665	TMEM49	EWAS Atlas database	HDP	-	-	-	-	-	-	-	-	-	-	-	-	-0.0008475579	1/-1	4.336645e-02	-	-	-	-	-	-	-	-	-	-	-	-	-	-	-	-	-	-	-	-	-
cg17214023	chr2:10176748		EWAS Atlas database	HDP	-	-	-	0.0014425722	1/1	1.490952e-02	-	-	-	-	-	-	0.0013530106	1/1	5.062573e-03	0.0009466902	1/1	4.161420e-02	0.0011161185	1/1	0.043770408	-	-	-	-	-	-	-	-	-	8.792695e-04	1/1	0.0059238857	8.124037e-04	1/1	1.372876e-02
cg17516330	chr15:74494781	STRA6	EWAS Atlas database	HDP	-	-	-	-0.0009405742	-1/-1	1.497492e-02	-	-	-	-	-	-	-0.0006205306	-1/-1	4.868653e-02	-	-	-	-	-	-	-	-	-	-	-	-	-	-	-	-	-	-	-	-	-
cg17806717	chr6:32027519	TNXB	EWAS Atlas database	HDP	-	-	-	-	-	-	-	-	-	-	-	-	-0.0015042784	-1/-1	4.301993e-02	-	-	-	-	-	-	-	-	-	-	-	-	-	-	-	-1.177964e-03	-1/-1	0.0179462947	-1.054134e-03	-1/-1	3.937800e-02
cg17879376	chr1:32212024	BAI2	EWAS Atlas database	HDP	-	-	-	0.0008911216	1/1	5.435887e-03	0.0007105319	1/1	1.021385e-02	0.0005314983	1/1	0.0395819368	0.0007249974	1/1	5.587302e-03	0.0007029785	1/1	4.815811e-03	-	-	-	-	-	-	-	-	-	3.989945e-04	1/1	3.420328e-02	3.699473e-04	1/1	0.0338416276	4.591386e-04	1/1	1.000976e-02
cg17980119	chr2:219472607	PLCD4	EWAS Atlas database	HDP	-	-	-	-	-	-	-	-	-	-	-	-	-	-	-	-	-	-	0.0009323309	-1/1	0.025148517	-	-	-	-	-	-	5.449918e-04	-1/1	4.013142e-02	-	-	-	-	-	-
cg18163342	chr14:105332627	KIAA0284	EWAS Atlas database	HDP	-	-	-	-0.0013523793	-1/-1	3.922328e-02	-	-	-	-	-	-	-0.0012378761	-1/-1	2.129053e-02	-	-	-	-0.0013781681	-1/-1	0.023967253	-	-	-	-	-	-	-	-	-	-7.587865e-04	-1/-1	0.0333010022	-7.250514e-04	-1/-1	4.933899e-02
cg18261944	chr10:81200991	ZCCHC24	EWAS Atlas database	HDP	-	-	-	-	-	-	-	-	-	-	-	-	0.0008471758	1/1	1.782517e-02	-	-	-	-	-	-	-	-	-	-	-	-	-	-	-	5.814765e-04	1/1	0.0135831657	5.304598e-04	1/1	2.868541e-02
cg18419358	chr6:158384009		EWAS Atlas database	HDP	-	-	-	0.0004548058	1/1	2.330981e-02	0.0004051675	1/1	2.191892e-02	-	-	-	0.0003596448	1/1	2.610097e-02	0.0003507745	1/1	2.510310e-02	-	-	-	-	-	-	-	-	-	-	-	-	-	-	-	-	-	-
cg18575221	chr14:70037728	C14orf162	EWAS Atlas database	HDP	-	-	-	-	-	-	-	-	-	-	-	-	-	-	-	-	-	-	-	-	-	0.0018489422	1/1	0.021469994	-	-	-	-	-	-	1.122624e-03	1/1	0.0276452037	1.084503e-03	1/1	3.696313e-02
cg18718647	chr6:31691198	C6orf25	EWAS Atlas database	HDP	-	-	-	0.0016889091	-1/1	2.488455e-03	0.0011876966	-1/1	1.562809e-02	-	-	-	0.0014621591	-1/1	1.481666e-03	0.0012497613	-1/1	4.157286e-03	-	-	-	-	-	-	-	-	-	7.015499e-04	-1/1	3.265271e-02	8.209169e-04	-1/1	0.0066718180	8.822950e-04	-1/1	4.375891e-03
cg18759110	chr12:104458784	HCFC2	EWAS Atlas database	HDP	-	-	-	-	-	-	-	-	-	-	-	-	-	-	-	-	-	-	0.0004510981	1/1	0.016057153	-	-	-	-	-	-	2.482539e-04	1/1	3.860407e-02	-	-	-	2.258988e-04	1/1	4.900009e-02
cg19191560	chr11:27492757	LGR4	EWAS Atlas database	HDP	-	-	-	-	-	-	-	-	-	-0.0004253840	-1/-1	0.0160856628	-	-	-	-	-	-	-	-	-	-	-	-	-	-	-	-3.376670e-04	-1/-1	7.626050e-03	-	-	-	-2.702787e-04	-1/-1	2.354056e-02
cg19269426	chr1:235500468	GGPS1	EWAS Atlas database	HDP	-	-	-	-	-	-	-	-	-	-	-	-	-	-	-	-	-	-	-	-	-	-	-	-	0.0009296619	1/1	0.032302441	-	-	-	-	-	-	-	-	-
cg19631651	chr3:55005522	CACNA2D3	EWAS Atlas database	HDP	-	-	-	-	-	-	-	-	-	-	-	-	-	-	-	-	-	-	-0.0004074168	1/-1	0.031103031	-	-	-	-0.0003713080	1/-1	0.033322356	-	-	-	-	-	-	-	-	-
cg19744173	chr2:112913178	FBLN7	EWAS Atlas database	HDP	-	-	-	0.0013553805	1/1	1.512338e-03	-	-	-	-	-	-	0.0011258315	1/1	1.208017e-03	0.0007349757	1/1	2.454137e-02	-	-	-	-	-	-	-	-	-	-	-	-	6.172373e-04	1/1	0.0065915918	5.487864e-04	1/1	1.741619e-02
cg19913563	chr6:30720261		EWAS Atlas database	HDP	1.172638e-03	1/1	0.0302281001	0.0020660986	1/1	4.575871e-04	0.0015565127	1/1	2.695031e-03	0.0011913167	1/1	0.0126627563	0.0018311305	1/1	1.685711e-04	0.0015276505	1/1	8.999233e-04	-	-	-	-	-	-	-	-	-	8.423357e-04	1/1	1.513474e-02	9.945459e-04	1/1	0.0016947710	9.896459e-04	1/1	2.260652e-03
cg20059928	chr15:40361485		EWAS Atlas database	HDP	-	-	-	0.0012108464	1/1	5.338644e-03	0.0009666153	1/1	1.099218e-02	0.0007839657	1/1	0.0243941750	0.0010764913	1/1	2.613082e-03	0.0009961101	1/1	3.051344e-03	-	-	-	-	-	-	-	-	-	6.085029e-04	1/1	1.621669e-02	6.260075e-04	1/1	0.0077209647	6.997177e-04	1/1	3.191200e-03
cg20068209	chr6:75988568	TMEM30A	EWAS Atlas database	HDP	-	-	-	0.0011078792	1/1	4.420054e-02	-	-	-	-	-	-	0.0009191883	1/1	4.210117e-02	-	-	-	-	-	-	-	-	-	-	-	-	-	-	-	-	-	-	-	-	-
cg20129073	chr6:32027528	TNXB	EWAS Atlas database	HDP	-	-	-	-	-	-	-	-	-	-	-	-	-	-	-	-	-	-	-	-	-	-	-	-	-	-	-	-	-	-	-9.085072e-04	-1/-1	0.0474349247	-	-	-
cg20258698	chr7:47556811	TNS3	EWAS Atlas database	HDP	-	-	-	-0.0007710999	1/-1	2.147283e-03	-	-	-	-	-	-	-0.0006743029	1/-1	1.693479e-03	-0.0004642692	1/-1	3.247021e-02	-	-	-	-	-	-	-	-	-	-	-	-	-3.752145e-04	1/-1	0.0118395238	-3.492469e-04	1/-1	2.732774e-02
cg20327845	chr10:3138418	PFKP	EWAS Atlas database	HDP	-	-	-	-	-	-	-	-	-	0.0009475453	1/1	0.0471628623	-	-	-	0.0010746368	1/1	1.871936e-02	-	-	-	-	-	-	-	-	-	8.008414e-04	1/1	1.946125e-02	-	-	-	8.153271e-04	1/1	1.185923e-02
cg20334115	chr1:226107899	PYCR2	EWAS Atlas database	HDP	-	-	-	0.0014177013	1/1	2.520432e-03	-	-	-	-	-	-	0.0012249104	1/1	1.250103e-03	0.0007823710	1/1	3.096619e-02	-	-	-	-	-	-	-	-	-	-	-	-	6.975476e-04	1/1	0.0052931108	5.773445e-04	1/1	2.399004e-02
cg20539142	chr8:42623718	CHRNA6	EWAS Atlas database	HDP	9.981927e-04	1/1	0.0238646294	-	-	-	-	-	-	-	-	-	-	-	-	-	-	-	-	-	-	-	-	-	-	-	-	-	-	-	-	-	-	-	-	-
cg20752878	chr17:7080538	ASGR1	EWAS Atlas database	HDP	-	-	-	0.0008667397	-1/1	3.392220e-02	-	-	-	-	-	-	-	-	-	-	-	-	-	-	-	-	-	-	-	-	-	-	-	-	-	-	-	-	-	-
cg21041956	chr12:57119681	NACA	EWAS Atlas database	HDP	-	-	-	0.0012812164	-1/1	4.562822e-02	0.0012215848	-1/1	3.085988e-02	-	-	-	-	-	-	-	-	-	-	-	-	-	-	-	-	-	-	-	-	-	-	-	-	-	-	-
cg21062347	chr11:62783543	SLC22A8	EWAS Atlas database	HDP	-	-	-	-	-	-	-	-	-	-	-	-	-	-	-	-	-	-	-	-	-	-	-	-	-	-	-	-	-	-	-	-	-	8.100975e-04	-1/1	1.802079e-02
cg21109038	chr15:90543610	ZNF710	EWAS Atlas database	HDP	-	-	-	0.0010573492	-1/1	1.410580e-03	0.0007595599	-1/1	9.857340e-03	0.0006071747	-1/1	0.0268052747	0.0008922478	-1/1	1.060276e-03	0.0007898974	-1/1	2.714648e-03	-	-	-	-	-	-	-	-	-	5.338897e-04	-1/1	7.004923e-03	4.832129e-04	-1/1	0.0077323391	5.625387e-04	-1/1	2.630104e-03
cg21196038	chr6:169560206		EWAS Atlas database	HDP	-	-	-	-	-	-	-	-	-	-	-	-	-	-	-	-	-	-	-	-	-	-	-	-	0.0012129087	1/1	0.047993410	-	-	-	-	-	-	-	-	-
cg21201294	chr7:47611926		EWAS Atlas database	HDP	-	-	-	-0.0015510899	1/-1	8.402371e-03	-0.0012005909	1/-1	1.993145e-02	-0.0011014803	1/-1	0.0226918328	-0.0013988259	1/-1	3.586600e-03	-0.0012456556	1/-1	6.612130e-03	-	-	-	-	-	-	-	-	-	-7.934858e-04	1/-1	2.359178e-02	-7.877647e-04	1/-1	0.0124603537	-8.515327e-04	1/-1	9.089296e-03
cg21542881	chr19:39754717		EWAS Atlas database	HDP	-	-	-	0.0008724245	-1/1	1.659723e-02	0.0006920072	-1/1	2.706916e-02	0.0006335865	-1/1	0.0272530684	0.0006704462	-1/1	2.308927e-02	0.0006955582	-1/1	1.207789e-02	-	-	-	-	-	-	-	-	-	4.968684e-04	-1/1	1.724239e-02	-	-	-	4.775844e-04	-1/1	1.484264e-02
cg21554034	chr2:127785512		EWAS Atlas database	HDP	-2.875123e-03	1/-1	0.0267770518	-	-	-	-0.0027767148	1/-1	2.428134e-02	-	-	-	-	-	-	-	-	-	0.0030515328	1/1	0.020531502	-	-	-	0.0025780498	1/1	0.032203602	-	-	-	-	-	-	-	-	-
cg22012981	chr3:58522689	ACOX2	EWAS Atlas database	HDP	-	-	-	0.0010360808	1/1	2.205874e-02	-	-	-	-	-	-	0.0010038185	1/1	6.870510e-03	0.0008072981	1/1	2.264748e-02	-	-	-	-	-	-	-	-	-	-	-	-	6.735318e-04	1/1	0.0061675315	6.207080e-04	1/1	1.432419e-02
cg22041417	chr19:16178195	TPM4	EWAS Atlas database	HDP	-	-	-	-	-	-	-	-	-	-	-	-	-	-	-	0.0009650784	1/1	3.810889e-02	-	-	-	-	-	-	-	-	-	-	-	-	6.379880e-04	1/1	0.0460266758	7.371052e-04	1/1	2.683014e-02
cg22455527	chr7:73241878		EWAS Atlas database	HDP	-	-	-	-0.0013118458	1/-1	4.033583e-03	-	-	-	-	-	-	-0.0010548965	1/-1	4.688669e-03	-	-	-	-	-	-	-	-	-	-	-	-	-	-	-	-5.148998e-04	1/-1	0.0362354752	-	-	-
cg22510074	chr7:71803123	CALN1	EWAS Atlas database	HDP	-	-	-	-	-	-	-	-	-	-	-	-	-0.0016778649	1/-1	4.129798e-02	-	-	-	-	-	-	-	-	-	-	-	-	-	-	-	-	-	-	-	-	-
cg22603569	chr19:3388047	NFIC	EWAS Atlas database	HDP	-	-	-	0.0015494879	1/1	1.823316e-03	0.0011313336	1/1	8.441519e-03	0.0010202720	1/1	0.0099221060	0.0014793118	1/1	2.154753e-04	0.0013504575	1/1	3.723525e-04	0.0013522021	1/1	0.002470745	-	-	-	0.0012173710	1/1	0.002184002	9.827169e-04	1/1	5.940818e-04	9.317152e-04	1/1	0.0003885826	1.101704e-03	1/1	3.863461e-05
cg23005885	chr15:90543450	ZNF710	EWAS Atlas database	HDP	-	-	-	-	-	-	-	-	-	-	-	-	-	-	-	-	-	-	-	-	-	-	-	-	0.0005479120	-1/1	0.045660539	-	-	-	-	-	-	3.842678e-04	-1/1	3.711005e-02
cg23009780	chr2:96774492		EWAS Atlas database	HDP	-	-	-	0.0010138186	-1/1	2.083882e-02	0.0008729904	-1/1	2.522685e-02	-	-	-	0.0008811453	-1/1	1.504622e-02	0.0008995228	-1/1	9.548263e-03	-	-	-	-	-	-	-	-	-	5.274782e-04	-1/1	4.481591e-02	5.011302e-04	-1/1	0.0373558905	6.318865e-04	-1/1	1.124700e-02
cg23212916	chr11:2004602	LOC100133545	EWAS Atlas database	HDP	7.844218e-04	1/1	0.0444894970	0.0010065890	1/1	1.719802e-02	0.0009488260	1/1	1.072653e-02	0.0008818727	1/1	0.0109528549	0.0008798517	1/1	1.081767e-02	0.0009950988	1/1	2.737213e-03	-	-	-	-	-	-	-	-	-	7.045544e-04	1/1	5.097261e-03	5.220942e-04	1/1	0.0228448942	7.330664e-04	1/1	1.858746e-03
cg23222488	chr5:176755393		EWAS Atlas database	HDP	-	-	-	0.0009929366	1/1	3.662843e-02	0.0008823556	1/1	3.284704e-02	-	-	-	0.0007973801	1/1	3.910766e-02	0.0007526611	1/1	3.968437e-02	-	-	-	-	-	-	-	-	-	-	-	-	-	-	-	-	-	-
cg23291039	chr4:25808901	SEL1L3	EWAS Atlas database	HDP	1.000118e-03	-1/1	0.0248606308	0.0011216032	-1/1	2.209670e-02	0.0011010106	-1/1	1.016826e-02	0.0008931324	-1/1	0.0234181811	0.0008922290	-1/1	2.487263e-02	0.0009758559	-1/1	1.011021e-02	-	-	-	-	-	-	-	-	-	-	-	-	-	-	-	5.553394e-04	-1/1	3.688418e-02
cg23436584	chr12:98833359		EWAS Atlas database	HDP	9.426616e-04	-1/1	0.0331057841	0.0015687699	-1/1	1.030386e-03	0.0012573549	-1/1	2.775949e-03	0.0009663279	-1/1	0.0140292806	0.0013426031	-1/1	5.989758e-04	0.0012296215	-1/1	9.753700e-04	-	-	-	-	-	-	-	-	-	6.853598e-04	-1/1	1.584641e-02	7.610522e-04	-1/1	0.0033492142	8.134584e-04	-1/1	2.322593e-03
cg23719157	chr15:74501584	STRA6	EWAS Atlas database	HDP	1.193462e-03	-1/1	0.0132851912	-	-	-	-	-	-	0.0010302560	-1/1	0.0165883616	-	-	-	0.0008414936	-1/1	4.122485e-02	-	-	-	-	-	-	-	-	-	-	-	-	-	-	-	6.091608e-04	-1/1	3.531969e-02
cg23739746	chr13:114905867		EWAS Atlas database	HDP	-	-	-	-	-	-	0.0029689623	1/1	3.662715e-02	-	-	-	-	-	-	0.0027393272	1/1	3.089308e-02	-	-	-	-	-	-	-	-	-	-	-	-	-	-	-	-	-	-
cg23758703	chr10:114610508	LOC143188	EWAS Atlas database	HDP	-	-	-	-	-	-	-	-	-	-	-	-	-	-	-	-	-	-	-	-	-	-	-	-	-	-	-	-	-	-	-6.309833e-04	1/-1	0.0444779516	-	-	-
cg23948843	chr2:164204752		EWAS Atlas database	HDP	-	-	-	-	-	-	-	-	-	-	-	-	-	-	-	-	-	-	-	-	-	0.0008620364	-1/1	0.035860884	-	-	-	-	-	-	-	-	-	-	-	-
cg24013213	chr13:51640142	GUCY1B2	EWAS Atlas database	HDP	-	-	-	0.0009745347	1/1	3.848145e-02	-	-	-	-	-	-	0.0008196222	1/1	3.286594e-02	-	-	-	-	-	-	-	-	-	-	-	-	-	-	-	-	-	-	-	-	-
cg24146100	chr13:99737448	DOCK9	EWAS Atlas database	HDP	-	-	-	-0.0021159556	-1/-1	4.970657e-04	-0.0012665281	-1/-1	1.692844e-02	-	-	-	-0.0017818941	-1/-1	3.279296e-04	-0.0012021655	-1/-1	1.079106e-02	-	-	-	-	-	-	-	-	-	-	-	-	-9.818323e-04	-1/-1	0.0025152513	-7.715499e-04	-1/-1	2.081397e-02
cg24201941	chr10:99697034	CRTAC1	EWAS Atlas database	HDP	-	-	-	-0.0017070892	1/-1	6.472630e-03	-	-	-	-	-	-	-0.0014661592	1/-1	4.202844e-03	-	-	-	-	-	-	-	-	-	-	-	-	-	-	-	-7.989698e-04	1/-1	0.0177838378	-	-	-
cg24301038	chr18:76309096		EWAS Atlas database	HDP	-	-	-	-0.0027060324	1/-1	3.848393e-02	-	-	-	-	-	-	-0.0023042867	1/-1	3.227000e-02	-	-	-	-	-	-	-	-	-	-	-	-	-	-	-	-	-	-	-	-	-
cg24310395	chr3:39309435	CX3CR1	EWAS Atlas database	HDP	-	-	-	-0.0008201261	-1/-1	2.984704e-02	-	-	-	-	-	-	-	-	-	-	-	-	-	-	-	-	-	-	-	-	-	-	-	-	-	-	-	-	-	-
cg24757346	chr19:35629022	FXYD1	EWAS Atlas database	HDP	-	-	-	0.0010288690	1/1	2.526374e-02	-	-	-	-	-	-	0.0009597677	1/1	1.077318e-02	-	-	-	-	-	-	-	-	-	-	-	-	-	-	-	6.031192e-04	1/1	0.0149415614	-	-	-
cg24899292	chr19:41798372	HNRNPUL1	EWAS Atlas database	HDP	-	-	-	-0.0002246630	-1/-1	3.751917e-02	-	-	-	-	-	-	-0.0001905866	-1/-1	3.395590e-02	-	-	-	-	-	-	-	-	-	-	-	-	-	-	-	-	-	-	-	-	-
cg25113767	chr12:124907367	NCOR2	EWAS Atlas database	HDP	-	-	-	0.0010226853	1/1	2.706060e-02	-	-	-	-	-	-	0.0010180394	1/1	6.920570e-03	0.0009027642	1/1	1.193256e-02	-	-	-	-	-	-	0.0008459739	1/1	0.025631704	6.248699e-04	1/1	2.006427e-02	6.979927e-04	1/1	0.0049171702	7.436786e-04	1/1	3.225485e-03
cg25287198	chr4:183728479		EWAS Atlas database	HDP	-	-	-	-	-	-	-	-	-	-	-	-	-	-	-	-	-	-	0.0009385465	-1/1	0.027700864	-	-	-	-	-	-	-	-	-	-	-	-	-	-	-
cg25313090	chr19:55998065	NAT14	EWAS Atlas database	HDP	-	-	-	-	-	-	-	-	-	-	-	-	-	-	-	0.0005762783	1/1	4.416206e-02	-	-	-	-	-	-	0.0006449898	1/1	0.034224523	4.782860e-04	1/1	2.673708e-02	4.269773e-04	1/1	0.0324447153	5.135803e-04	1/1	1.118510e-02
cg25363679	chr12:71031202	PTPRB	EWAS Atlas database	HDP	-	-	-	0.0022843220	-1/1	1.897582e-02	-	-	-	-	-	-	0.0016259189	-1/1	4.432786e-02	-	-	-	-	-	-	-	-	-	-	-	-	-	-	-	-	-	-	-	-	-
cg25487405	chr22:46473039		EWAS Atlas database	HDP	-	-	-	-	-	-	-	-	-	0.0007298810	-1/1	0.0421487020	0.0007254908	-1/1	4.311390e-02	0.0008090795	-1/1	1.839428e-02	0.0009831719	-1/1	0.015477665	-	-	-	0.0009555349	-1/1	0.008253105	7.169909e-04	-1/1	5.235991e-03	5.386087e-04	-1/1	0.0221372765	7.434502e-04	-1/1	1.930727e-03
cg25793587	chr15:67383147	SMAD3	EWAS Atlas database	HDP	-	-	-	0.0009654302	1/1	2.637903e-02	-	-	-	-	-	-	0.0007452601	1/1	3.372461e-02	-	-	-	-	-	-	-	-	-	-	-	-	-	-	-	-	-	-	-	-	-
cg26188726	chr16:31225957	TRIM72	EWAS Atlas database	HDP	-	-	-	0.0008846355	-1/1	2.253137e-02	0.0006817620	-1/1	4.967135e-02	-	-	-	0.0007071158	-1/1	2.577024e-02	0.0006448934	-1/1	3.569721e-02	-	-	-	-	-	-	-	-	-	-	-	-	-	-	-	-	-	-
cg26258437	chr4:57653406		EWAS Atlas database	HDP	-	-	-	-	-	-	-	-	-	-	-	-	-	-	-	0.0007021500	-1/1	3.898140e-02	-	-	-	-	-	-	-	-	-	-	-	-	-	-	-	4.940171e-04	-1/1	3.980828e-02
cg26943759	chr16:87100606		EWAS Atlas database	HDP	1.805386e-03	-1/1	0.0200898596	-	-	-	0.0016001423	-1/1	3.083155e-02	0.0015159207	-1/1	0.0261768452	-	-	-	0.0013224604	-1/1	4.501861e-02	-	-	-	-	-	-	-	-	-	-	-	-	-	-	-	-	-	-
cg27272363	chr8:125951852		EWAS Atlas database	HDP	-	-	-	0.0012889935	-1/1	3.871558e-02	-	-	-	-	-	-	-	-	-	-	-	-	-	-	-	-	-	-	-	-	-	-	-	-	-	-	-	-	-	-
cg27324527	chr3:40657289		EWAS Atlas database	HDP	-	-	-	0.0013195211	-1/1	8.029598e-03	0.0009041651	-1/1	3.695267e-02	-	-	-	0.0013380715	-1/1	8.199749e-04	0.0011691763	-1/1	2.568903e-03	0.0012617004	-1/1	0.005729476	0.0009539232	-1/1	0.023272993	0.0012632152	-1/1	0.002016696	8.360880e-04	-1/1	4.335614e-03	9.494886e-04	-1/1	0.0003347333	1.033517e-03	-1/1	1.685715e-04
cg27518892	chr16:57566936	CCDC102A	EWAS Atlas database	HDP	8.894035e-04	1/1	0.0468466840	0.0012244016	1/1	1.091439e-02	0.0010695307	1/1	1.243067e-02	0.0009283549	1/1	0.0186874586	0.0010996108	1/1	5.170554e-03	0.0010795448	1/1	4.424619e-03	-	-	-	-	-	-	-	-	-	6.896617e-04	1/1	1.555773e-02	6.694026e-04	1/1	0.0105364795	7.629764e-04	1/1	4.370536e-03
cg27559747	chr1:27916108	AHDC1	EWAS Atlas database	HDP	-	-	-	0.0009917987	1/1	4.255724e-02	-	-	-	-	-	-	0.0010142875	1/1	1.108079e-02	0.0008339806	1/1	2.900238e-02	-	-	-	-	-	-	0.0008672128	1/1	0.032784442	5.729585e-04	1/1	4.780292e-02	7.373538e-04	1/1	0.0048990329	7.311081e-04	1/1	6.758809e-03
cg27648858	chr19:18266834	PIK3R2	EWAS Atlas database	HDP	-	-	-	-	-	-	-	-	-	-	-	-	-	-	-	-	-	-	-	-	-	0.0002891870	1/1	0.014384560	-	-	-	-	-	-	-	-	-	-	-	-
cg27652459	chr11:46709238	ARHGAP1	EWAS Atlas database	HDP	-	-	-	-	-	-	-	-	-	-	-	-	-	-	-	-	-	-	-	-	-	-	-	-	0.0016047262	1/1	0.028189672	-	-	-	-	-	-	9.743821e-04	1/1	4.620813e-02
cg01185345	chr13:99218287	STK24	EWAS Atlas + Kazmi	HDP	-	-	-	0.0015094572	1/1	8.096022e-03	-	-	-	-	-	-	0.0011376481	1/1	1.435525e-02	0.0009181358	1/1	4.067781e-02	-	-	-	-	-	-	-	-	-	-	-	-	-	-	-	6.305071e-04	1/1	4.694789e-02
cg02001279	chr19:940967	ARID3A	EWAS Atlas + Kazmi	HDP	-	-	-	-	-	-	-	-	-	-	-	-	-	-	-	-	-	-	-0.0020133919	1/-1	0.040025053	-	-	-	-0.0019684250	1/-1	0.024241044	-	-	-	-1.215551e-03	1/-1	0.0316494079	-	-	-
cg04494800	chr6:149775853	ZC3H12D	EWAS Atlas + Kazmi	HDP	-	-	-	0.0014055492	1/1	3.039161e-02	-	-	-	-	-	-	0.0012413934	1/1	1.925371e-02	0.0009988484	1/1	4.984828e-02	-	-	-	-	-	-	-	-	-	-	-	-	7.283050e-04	1/1	0.0385372248	7.966637e-04	1/1	2.770844e-02
cg05119988	chr4:166251189	SC4MOL	EWAS Atlas + Kazmi	HDP	-	-	-	0.0013319756	1/1	4.039016e-02	0.0011472389	1/1	4.468432e-02	-	-	-	-	-	-	-	-	-	-	-	-	-	-	-	-	-	-	-	-	-	-	-	-	-	-	-
cg08274637	chr13:51417923	DLEU7	EWAS Atlas + Kazmi	HDP	-	-	-	-	-	-	-	-	-	-	-	-	-	-	-	-	-	-	-	-	-	-	-	-	-	-	-	-1.208344e-03	-1/-1	4.607266e-02	-	-	-	-	-	-
cg08943494	chr11:36422615	PRR5L	EWAS Atlas + Kazmi	HDP	-	-	-	-	-	-	-	-	-	-	-	-	-	-	-	-	-	-	-	-	-	-	-	-	-	-	-	-	-	-	-9.090917e-04	1/-1	0.0276125838	-	-	-
cg11932158	chr3:155422129	PLCH1	EWAS Atlas + Kazmi	HDP	-	-	-	0.0012827590	1/1	2.668249e-02	-	-	-	-	-	-	0.0010023296	1/1	3.244863e-02	-	-	-	-	-	-	-	-	-	-	-	-	-	-	-	-	-	-	-	-	-
cg13492133	chr1:183516266	SMG7	EWAS Atlas + Kazmi	HDP	-	-	-	-	-	-	-	-	-	-	-	-	-	-	-	-	-	-	0.0006370285	-1/1	0.031685690	-	-	-	-	-	-	-	-	-	-	-	-	-	-	-
cg24186506	chr10:125780810	CHST15	EWAS Atlas + Kazmi	HDP	-	-	-	-	-	-	-	-	-	-	-	-	-	-	-	-	-	-	-	-	-	0.0014934228	-1/1	0.021717051	-	-	-	-	-	-	-	-	-	-	-	-
cg25157472	chr3:12996362	IQSEC1	EWAS Atlas + Kazmi	HDP	-	-	-	-	-	-	-	-	-	-	-	-	-	-	-	0.0007510661	1/1	3.430964e-02	-	-	-	-	-	-	-	-	-	5.670182e-04	1/1	3.328828e-02	-	-	-	5.616253e-04	1/1	2.413553e-02
cg25362050	chr17:38470900	RARA	EWAS Atlas + Kazmi	HDP	-	-	-	-	-	-	-	-	-	0.0006046192	1/1	0.0451640352	0.0006227244	1/1	3.621274e-02	0.0006763589	1/1	1.934938e-02	0.0007132430	1/1	0.036523811	0.0006584938	1/1	0.030753734	0.0007730902	1/1	0.009932631	5.377488e-04	1/1	1.284954e-02	5.051506e-04	1/1	0.0097733685	5.998932e-04	1/1	2.945581e-03
cg26128121	chr17:37331531	CACNB1	EWAS Atlas + Kazmi	HDP	-	-	-	-	-	-	-	-	-	-	-	-	-0.0007196143	-1/-1	3.770956e-02	-	-	-	-	-	-	-	-	-	-	-	-	-	-	-	-	-	-	-4.716318e-04	-1/-1	4.419935e-02

## Sheet: ST6 - DMRs
ST6 - Detected DMRs
Supplementary table ST6: Differentially methylated regions detected with comb-p
Gene	Position	Location	Exposure	Window	Number of probes	sidak	Average Effect Size (Mean Beta)
ACOT11	1:55013419-55013710	TSS1500;TSS200	SBP	Pregnancy	3	0.000468023	0.000881414
DNAJC6	1:65730339-65730495	1stExon;5'UTR;TSS200	DBP	Pregnancy	6	0.000143067	0.00209733
DNAJC6	1:65730339-65730495	1stExon;5'UTR;TSS200	MAP	Pregnancy	6	0.000170061	0.00188641
DNAJC6	1:65731432-65731887	Body	MAP	Pregnancy	5	1.96188e-05	0.00181003
TXNIP	1:145438031-145439014	1stExon;5'UTR;TSS1500;TSS200	MAP	Late Pregnancy	14	1.30418e-10	0.00182998
TXNIP	1:145438031-145438921	1stExon;5'UTR;TSS1500;TSS200	SBP	Late Pregnancy	12	1.07555e-09	0.0011577
TXNIP	1:145438131-145438624	1stExon;5'UTR;TSS1500;TSS200	MAP	Pregnancy	10	3.92348e-05	0.00139923
TXNIP	1:145438131-145438624	1stExon;5'UTR;TSS1500;TSS200	SBP	Pregnancy	10	1.36631e-05	0.00102193
HORMAD1	1:150693299-150693483	1stExon;5'UTR;TSS200	SBP	Late Pregnancy	5	0.000264031	0.00317932
ADCY3	2:25141696-25141902	1stExon;5'UTR	MAP	Late Pregnancy	3	0.00134014	0.00120316
ADCY3	2:25141735-25142017	1stExon;5'UTR	SBP	Pregnancy	3	0.000533808	0.000880371
LINC01833	2:45160253-45160555		SBP	Pregnancy	5	0.000488394	0.0013557
	2:63285491-63285951		MAP	Late Pregnancy	5	3.41087e-05	0.00250105
	2:63285645-63285951		SBP	Late Pregnancy	4	8.46516e-05	0.00144638
	2:63285645-63285951		MAP	Pregnancy	4	0.000391514	0.00200489
	2:63285645-63285951		SBP	Pregnancy	4	6.65183e-05	0.00147187
FZD7	2:202901288-202901471	1stExon;3'UTR	MAP	Late Pregnancy	4	0.00135857	0.00238822
FZD7	2:202901288-202901471	1stExon;3'UTR	SBP	Late Pregnancy	4	0.000894552	0.00154737
COL7A1	3:48632484-48632784	1stExon;Body;TSS200	MAP	Late Pregnancy	8	0.000100361	0.00100822
COL7A1	3:48632484-48632724	1stExon;Body;TSS200	SBP	Late Pregnancy	6	0.000482061	0.000645944
COL7A1	3:48632484-48632724	1stExon;Body;TSS200	SBP	Pregnancy	6	0.000927975	0.000655751
TRH	3:129693370-129693792	1stExon;5'UTR	PP	Early Pregnancy	6	1.67159e-09	0.00745414
TRH	3:129693370-129693792	1stExon;5'UTR	PP	Pregnancy	6	5.83964e-07	0.00594763
PITX2	4:111540884-111541174	Body	MAP	Late Pregnancy	3	0.0146572	0.00114167
CCNO	5:54527190-54527672	3'UTR;Body	SBP	Early Pregnancy	4	4.67979e-10	0.00372814
CCNO	5:54527190-54527672	3'UTR;Body	SBP	Pregnancy	4	1.6672e-09	0.00355637
CCNO	5:54527320-54527672	Body	MAP	Pregnancy	3	7.50668e-07	0.00501867
NSD1	5:176559334-176559564	TSS1500	SBP	Late Pregnancy	3	0.000606213	0.000839443
NSD1	5:176559334-176559564	TSS1500	MAP	Pregnancy	3	1.93698e-05	0.00136864
NSD1	5:176559334-176559564	TSS1500	SBP	Pregnancy	3	3.94831e-05	0.000939767
	6:10390532-10390962		MAP	Late Pregnancy	4	3.98537e-05	0.00133546
	6:10390811-10390962		DBP	Late Pregnancy	3	0.000509355	0.00184555
ZNF311	6:28973318-28973525	TSS1500	MAP	Late Pregnancy	10	9.88105e-05	0.00430738
ZNF311	6:28973318-28973484	TSS1500	SBP	Late Pregnancy	8	0.00111973	0.00265758
	6:28984234-28984375		PP	Late Pregnancy	5	5.35815e-05	0.00393842
KIAA1949	6:30652202-30652689	1stExon;Body	MAP	Late Pregnancy	11	6.66525e-06	0.00110634
KIAA1949	6:30652202-30652648	1stExon;Body	MAP	Pregnancy	10	5.44764e-05	0.000957916
KIAA1949	6:30652202-30652400	1stExon;Body	SBP	Pregnancy	9	0.000363829	0.000668869
KIAA1949	6:30652396-30652648	1stExon;Body	DBP	Late Pregnancy	3	0.0593735	0.00136031
KIAA1949	6:30653242-30653800	1stExon;5'UTR;Body	DBP	Late Pregnancy	10	3.02283e-06	0.00132817
KIAA1949	6:30653242-30653800	1stExon;5'UTR;Body	MAP	Late Pregnancy	10	9.96872e-08	0.00117837
KIAA1949	6:30653242-30653800	1stExon;5'UTR;Body	SBP	Late Pregnancy	10	4.64248e-06	0.00069474
KIAA1949	6:30653242-30653800	1stExon;5'UTR;Body	SBP	Pregnancy	10	4.44337e-07	0.000751144
KIAA1949	6:30653407-30653800	1stExon;5'UTR;Body	MAP	Pregnancy	9	2.43951e-06	0.0010141
KIAA1949	6:30653512-30653550	1stExon;Body	DBP	Pregnancy	3	0.825233	0.00101594
HCG20	6:30720080-30720492		DBP	Late Pregnancy	8	1.50424e-06	0.00169959
HCG20	6:30720080-30720492		MAP	Late Pregnancy	8	4.16387e-08	0.00147574
HCG20	6:30720080-30720492		SBP	Late Pregnancy	8	2.34649e-06	0.000838522
HCG20	6:30720203-30720264		DBP	Pregnancy	4	0.202306	0.00119948
HCG20	6:30720203-30720492		MAP	Pregnancy	6	2.58023e-05	0.00129495
HCG20	6:30720203-30720492		SBP	Pregnancy	6	0.00046454	0.000832773
DDR1	6:30853948-30854234	5'UTR	MAP	Late Pregnancy	8	0.000346073	-0.000137808
	6:31527889-31527921		MAP	Late Pregnancy	3	0.342346	0.00128687
FOXP4	6:41528345-41528786	5'UTR	DBP	Late Pregnancy	7	1.44263e-06	0.00418208
FOXP4	6:41528345-41528786	5'UTR	MAP	Late Pregnancy	7	6.98551e-06	0.00324316
C6orf138	6:48036409-48036677	1stExon;5'UTR;TSS1500;TSS200	PP	Early Pregnancy	8	7.66535e-11	0.00406469
C6orf138	6:48036409-48036677	1stExon;5'UTR;TSS1500;TSS200	SBP	Early Pregnancy	8	3.17544e-07	0.00222141
C6orf138	6:48036409-48036677	1stExon;5'UTR;TSS1500;TSS200	PP	Pregnancy	8	2.01571e-08	0.00350673
C6orf138	6:48036409-48036677	1stExon;5'UTR;TSS1500;TSS200	SBP	Pregnancy	8	0.000222157	0.00186265
MAD1L1	7:2059796-2060180	Body	MAP	Late Pregnancy	6	2.35061e-05	0.00122128
MAD1L1	7:2059796-2060180	Body	SBP	Late Pregnancy	6	1.46875e-06	0.000823422
MAD1L1	7:2059796-2060180	Body	MAP	Pregnancy	6	3.26312e-07	0.0012511
MAD1L1	7:2059796-2060180	Body	SBP	Pregnancy	6	1.1311e-08	0.000930804
MAD1L1	7:2059921-2060180	Body	SBP	Early Pregnancy	5	5.20156e-05	0.000884153
HOXA6	7:27187502-27187692	TSS1500;TSS200	SBP	Late Pregnancy	6	0.0112794	0.00131916
POR	7:75596021-75596056	Body	MAP	Late Pregnancy	3	0.00222811	0.00112411
CROT;TP53TG1	7:86974741-86974992	1stExon;5'UTR;Body;TSS1500;TSS200	PP	Late Pregnancy	11	8.09986e-05	0.00290832
ZNF767	7:149322723-149322993	TSS1500	MAP	Pregnancy	3	0.000270123	0.00117317
TNFRSF10D	8:23021515-23021691	1stExon;5'UTR;TSS200	DBP	Late Pregnancy	4	0.000105557	0.00280492
TNFRSF10D	8:23021515-23021691	1stExon;5'UTR;TSS200	MAP	Late Pregnancy	4	1.72788e-05	0.0024488
ANK1	8:41655789-41656080	Body;TSS1500	MAP	Late Pregnancy	5	0.000454749	0.00111688
TOX	8:60032745-60032984	TSS1500	MAP	Late Pregnancy	4	9.64397e-05	0.00169591
TOX	8:60032745-60032984	TSS1500	DBP	Pregnancy	4	7.86744e-05	0.00172178
TOX	8:60032745-60032984	TSS1500	MAP	Pregnancy	4	7.70629e-05	0.00160656
ENPP2	8:120684921-120685318		MAP	Late Pregnancy	6	0.000520464	0.000922494
CYRIB	8:130995990-130996124		MAP	Late Pregnancy	3	0.00181343	0.00127817
EPPK1	8:144947335-144947631	1stExon;TSS200	SBP	Pregnancy	4	0.000145673	0.000969553
KLF6	10:3823758-3824017	Body	MAP	Late Pregnancy	4	0.000793181	0.00126667
	10:8078038-8078326		SBP	Pregnancy	5	0.000639805	0.000882462
	10:101282572-101282817		MAP	Late Pregnancy	4	0.000250216	0.00119953
	10:101282572-101282817		SBP	Late Pregnancy	4	0.000537297	0.000760467
	10:101282572-101282817		DBP	Pregnancy	4	5.65599e-05	0.00127491
	10:101282572-101282884		MAP	Pregnancy	5	1.66183e-08	0.00147477
	10:101282572-101282884		SBP	Pregnancy	5	1.3143e-07	0.00100693
	10:101282726-101282884		MAP	Early Pregnancy	4	0.000292856	0.00137923
	10:101282726-101282884		SBP	Early Pregnancy	4	0.0037902	0.000924708
HMX2	10:124907409-124907601	TSS1500;TSS200	MAP	Pregnancy	5	0.00211393	0.000638521
RNF141	11:10562708-10563040	1stExon;5'UTR;TSS1500;TSS200	PP	Early Pregnancy	10	1.45315e-07	0.00401304
RNF141	11:10562708-10563040	1stExon;5'UTR;TSS1500;TSS200	SBP	Early Pregnancy	10	6.21949e-06	0.00244807
RNF141	11:10562708-10562942	1stExon;5'UTR;TSS200	SBP	Late Pregnancy	8	0.000876562	0.00212653
RNF141	11:10562708-10563040	1stExon;5'UTR;TSS1500;TSS200	PP	Pregnancy	10	2.44553e-06	0.00349095
RNF141	11:10562708-10563040	1stExon;5'UTR;TSS1500;TSS200	SBP	Pregnancy	10	5.16546e-06	0.00246299
PAX6	11:31839463-31839791	1stExon;5'UTR;TSS1500;TSS200	MAP	Late Pregnancy	7	0.000100478	0.00300267
PTPRO	12:15475116-15475343	TSS1500;TSS200	DBP	Late Pregnancy	5	0.000128302	0.00227138
PTPRO	12:15475116-15475491	1stExon;5'UTR;TSS1500;TSS200	MAP	Late Pregnancy	6	3.39251e-05	0.00176533
BCAT1	12:25055967-25056244	Body	MAP	Late Pregnancy	3	0.0010314	0.00121662
HOXC4;HOXC5;HOXC6	12:54410380-54410728	1stExon;5'UTR;Body;TSS1500;TSS200	MAP	Late Pregnancy	14	0.000543476	0.00209106
NCOR2	12:125003064-125003302	5'UTR	MAP	Late Pregnancy	3	0.00662711	0.00144842
	13:29105308-29105545		MAP	Late Pregnancy	3	0.000411046	0.0017471
CIDEB;LTB4R;LTB4R2	14:24780167-24780826	1stExon;5'UTR;Body;TSS1500;TSS200	MAP	Late Pregnancy	9	1.89511e-08	0.00118763
CIDEB;LTB4R;LTB4R2	14:24780167-24780826	1stExon;5'UTR;Body;TSS1500;TSS200	MAP	Pregnancy	9	1.56948e-07	0.00104888
CIDEB;LTB4R;LTB4R2	14:24780404-24780826	1stExon;5'UTR;Body;TSS1500;TSS200	DBP	Late Pregnancy	8	1.11409e-05	0.00133096
CIDEB;LTB4R;LTB4R2	14:24780404-24780826	1stExon;5'UTR;Body;TSS1500;TSS200	SBP	Late Pregnancy	8	2.01202e-05	0.000650127
CIDEB;LTB4R;LTB4R2	14:24780404-24780826	1stExon;5'UTR;Body;TSS1500;TSS200	SBP	Pregnancy	8	2.64588e-05	0.00066397
BCL11B	14:99728984-99729089	Body	MAP	Pregnancy	3	0.000774492	0.00269966
IGF1R	15:99395581-99395846	Body	PP	Early Pregnancy	3	0.000965322	0.0068062
	16:30572739-30573014		MAP	Late Pregnancy	5	0.000100337	0.00150176
PYCARD	16:31214126-31214608	1stExon;5'UTR;TSS1500;TSS200	SBP	Late Pregnancy	10	2.17965e-06	0.00149131
PYCARD	16:31214126-31214608	1stExon;5'UTR;TSS1500;TSS200	SBP	Pregnancy	10	1.14417e-07	0.00153845
PYCARD	16:31214307-31214495	TSS1500;TSS200	SBP	Early Pregnancy	7	0.000284834	0.000971825
PYCARD	16:31214307-31214608	TSS1500;TSS200	MAP	Late Pregnancy	8	0.000261502	0.00140224
PYCARD	16:31214307-31214608	TSS1500;TSS200	MAP	Pregnancy	8	0.000110797	0.00132209
FOXF1	16:86546628-86546786	3'UTR;Body	MAP	Late Pregnancy	3	0.0220761	0.00412793
	17:1133546-1133707		MAP	Pregnancy	3	0.000263842	0.00246421
SLC16A11	17:6947032-6947465	1stExon;5'UTR;TSS1500;TSS200	MAP	Late Pregnancy	9	5.42023e-06	0.0010702
SLC16A11	17:6947032-6947465	1stExon;5'UTR;TSS1500;TSS200	MAP	Pregnancy	9	8.16447e-06	0.000973334
SLC16A11	17:6947200-6947338	1stExon;5'UTR;TSS200	DBP	Late Pregnancy	6	0.00554935	0.00122862
SLC16A11	17:6947200-6947338	1stExon;5'UTR;TSS200	SBP	Late Pregnancy	6	0.00872547	0.000608356
SLC16A11	17:6947200-6947338	1stExon;5'UTR;TSS200	DBP	Pregnancy	6	0.0176034	0.000985417
FGF11	17:7343790-7344051	Body	DBP	Late Pregnancy	3	9.74268e-08	0.0035576
FGF11	17:7343790-7344051	Body	MAP	Late Pregnancy	3	1.54978e-09	0.00314098
FGF11	17:7343790-7344051	Body	SBP	Late Pregnancy	3	1.95663e-07	0.00185381
FGF11	17:7343790-7344051	Body	DBP	Pregnancy	3	1.84527e-05	0.0026839
FGF11	17:7343790-7344051	Body	MAP	Pregnancy	3	2.06935e-07	0.00268937
FGF11	17:7343790-7344051	Body	SBP	Pregnancy	3	1.66399e-06	0.00180548
HNF1B	17:36105064-36105365	1stExon;5'UTR;TSS1500;TSS200	SBP	Pregnancy	5	0.000331664	0.00103707
TBX2	17:59480730-59481086	Body	MAP	Late Pregnancy	3	0.000130821	0.00344533
ENSG00000262873	17:79000968-79001081		DBP	Pregnancy	3	0.000143111	0.00229618
MATK	19:3801727-3801923	1stExon;5'UTR;TSS200	MAP	Early Pregnancy	4	2.94514e-05	-0.00243344
MATK	19:3801727-3801923	1stExon;5'UTR;TSS200	SBP	Early Pregnancy	4	0.000243092	-0.0016143
MATK	19:3801727-3801923	1stExon;5'UTR;TSS200	MAP	Pregnancy	4	0.000229535	-0.00218801
MATK	19:3801727-3801923	1stExon;5'UTR;TSS200	SBP	Pregnancy	4	0.000119959	-0.00152679
DNM2;MIR199A1	19:10928172-10928550	Body;TSS1500;TSS200	SBP	Early Pregnancy	7	9.92301e-09	0.000775004
DNM2;MIR199A1	19:10928172-10928550	Body;TSS1500;TSS200	SBP	Late Pregnancy	7	2.81616e-05	0.000619052
DNM2;MIR199A1	19:10928172-10928550	Body;TSS1500;TSS200	MAP	Pregnancy	7	3.05647e-07	0.00100907
DNM2;MIR199A1	19:10928172-10928550	Body;TSS1500;TSS200	SBP	Pregnancy	7	8.07857e-10	0.000792897
DNM2;MIR199A1	19:10928322-10928550	Body;TSS1500;TSS200	MAP	Late Pregnancy	3	0.000218446	0.00125137
JAK3	19:17958736-17959083	1stExon;5'UTR;TSS1500;TSS200	MAP	Late Pregnancy	9	3.7087e-05	0.00124829
JAK3	19:17958736-17959083	1stExon;5'UTR;TSS1500;TSS200	SBP	Late Pregnancy	9	6.23525e-05	0.000773177
JAK3	19:17958736-17958962	1stExon;5'UTR;TSS200	SBP	Pregnancy	7	0.000273112	0.000810701
JAK3	19:17958825-17958957	1stExon;5'UTR;TSS200	MAP	Pregnancy	5	0.0329106	0.0011005
	19:39894559-39894768		MAP	Late Pregnancy	4	0.000449285	0.00145053
RIN2	20:19955537-19955869	Body	MAP	Late Pregnancy	3	1.59312e-05	0.00122923
GNAS;GNASAS	20:57426131-57426581	3'UTR;TSS1500;TSS200	DBP	Late Pregnancy	18	3.73706e-05	0.00110455
GNAS;GNASAS	20:57426131-57426836	3'UTR;TSS1500;TSS200	MAP	Late Pregnancy	25	1.7845e-06	0.000901747
GNAS;GNASAS	20:57426240-57426581	3'UTR;TSS1500	SBP	Late Pregnancy	15	0.00344232	0.000528314
GNAS;GNASAS	20:57426240-57426426	3'UTR;TSS1500	MAP	Pregnancy	11	0.028673	0.000765814
TAF4	20:60638679-60638859	Body	MAP	Late Pregnancy	3	0.000497131	0.001117
CHKB-CPT1B;CPT1B	22:51016604-51016647	5'UTR;Body;TSS200	MAP	Late Pregnancy	4	0.284074	0.00129333
CHKB-CPT1B;CPT1B	22:51016604-51016900	5'UTR;Body;TSS1500;TSS200	SBP	Late Pregnancy	6	0.000521845	0.000978172
CHKB-CPT1B;CPT1B	22:51016604-51016704	5'UTR;Body;TSS200	MAP	Pregnancy	5	0.0184163	0.00134087

## Sheet: ST7 - Trait Enrichment
ST7 - Results of trait enrichment tests
Supplementary Figure ST7.A. Top 10 of traits significantly enriched in CpGs included in a DMR for each BP indicator and each time window. The background to test for enrichment in a trait was made of the set of all CpGs previously found associated with the trait which are recorded in the EWAS Atlas database.								Supplementary Figure ST7.B. Genomic region enrichment test p-values for CpGs included in a DMR.
Trait	Odds Ratio	pvalue	Nb CpGs found in the study	Background (Nb of CpGs found associated in the EWAS Atlas)	window	BP indicator		Genomic Location	Odds Ratio	pvalue	window	BP indicator
prostate cancer	48.707	2.08e-29	7	7047	Pregnancy	DBP		5'UTR	0	1	Pregnancy	DBP
HIV frailty	284.497	1.05e-24	2	229	Pregnancy	DBP		1stExon	0.367	0.51	Pregnancy	DBP
lung function	374.491	3.81e-20	2	105	Pregnancy	DBP		TSS1500	0.98	1	Pregnancy	DBP
psoriasis	36.137	5.79e-16	5	4138	Pregnancy	DBP		TSS200	3.321	0.00571	Pregnancy	DBP
Kabuki syndrome (KS)	44.129	7.43e-12	4	1891	Pregnancy	DBP		3'UTR	0	1	Pregnancy	DBP
educational attainment	278.409	2.73e-11	2	72	Pregnancy	DBP		Intergenic	2.533	0.0305	Pregnancy	DBP
B Acute Lymphoblastic Leukemia with t(12;21)(p13.2;q22.1); ETV6-RUNX1	23.815	2.99e-11	3	4768	Pregnancy	DBP		Body	0.173	0.00071	Pregnancy	DBP
mortality	23.405	2.26e-10	2	3951	Pregnancy	DBP		Island	1.62	0.213	Pregnancy	DBP
smoking	9.658	3.97e-09	4	20798	Pregnancy	DBP		N_Shelf	0	0.409	Pregnancy	DBP
ascending aortic dissection (AD)	101.242	4.04e-09	1	264	Pregnancy	DBP		N_Shore	1.361	0.54	Pregnancy	DBP
prostate cancer	45.377	3.07e-44	19	7047	Pregnancy	SBP		OpenSea	0.615	0.32	Pregnancy	DBP
childhood stress	152.722	3.48e-22	6	550	Pregnancy	SBP		S_Shelf	0.599	1	Pregnancy	DBP
high saturated fatty acids diet	50.074	6.48e-19	7	1965	Pregnancy	SBP		S_Shore	1.485	0.522	Pregnancy	DBP
hepatocellular carcinoma (HCC)	14.919	1.14e-14	9	8598	Pregnancy	SBP		TSS200	4.576	1.84e-09	Pregnancy	SBP
aging	5.159	6.69e-11	13	31184	Pregnancy	SBP		S_Shore	4.706	5.61e-09	Pregnancy	SBP
educational attainment	378.428	7.03e-10	2	72	Pregnancy	SBP		OpenSea	0.432	0.00261	Pregnancy	SBP
psoriasis	16.402	2.19e-09	5	4138	Pregnancy	SBP		N_Shore	0.212	0.0106	Pregnancy	SBP
lung function	253.977	3.14e-09	2	105	Pregnancy	SBP		TSS1500	0.37	0.012	Pregnancy	SBP
multiple sclerosis	10.119	1.29e-08	6	8093	Pregnancy	SBP		Intergenic	1.806	0.0173	Pregnancy	SBP
colorectal cancer	9.973	1.51e-08	6	8207	Pregnancy	SBP		S_Shelf	2.36	0.0247	Pregnancy	SBP
prostate cancer	21.622	5.83e-30	14	7047	Pregnancy	MAP		1stExon	0.392	0.116	Pregnancy	SBP
psoriasis	16.77	2.69e-16	5	4138	Pregnancy	MAP		3'UTR	5.669	0.164	Pregnancy	SBP
educational attainment	353.229	9.17e-10	2	72	Pregnancy	MAP		Body	0.718	0.201	Pregnancy	SBP
lung function	241.17	3.78e-09	2	105	Pregnancy	MAP		N_Shelf	0.416	0.331	Pregnancy	SBP
colorectal cancer	7.277	1.88e-08	5	8207	Pregnancy	MAP		Island	0.842	0.616	Pregnancy	SBP
Kabuki syndrome (KS)	19.432	2.23e-08	4	1891	Pregnancy	MAP		5'UTR	0	1	Pregnancy	SBP
HIV frailty	113.05	7.55e-08	2	229	Pregnancy	MAP		5'UTR	0	1	Pregnancy	MAP
early onset intracranial atherosclerotic stenosis	81.488	2.7e-07	2	318	Pregnancy	MAP		1stExon	0.127	0.00937	Pregnancy	MAP
aging	3.597	2e-06	9	31184	Pregnancy	MAP		TSS1500	1.541	0.105	Pregnancy	MAP
smoking cessation	27.546	1.89e-05	2	948	Pregnancy	MAP		TSS200	3.875	1.47e-07	Pregnancy	MAP
high saturated fatty acids diet	256.593	4.38e-75	7	1965	Early Pregnancy	SBP		3'UTR	0	1	Pregnancy	MAP
early onset intracranial atherosclerotic stenosis	98.684	4.74e-09	2	318	Early Pregnancy	SBP		Intergenic	1.143	0.578	Pregnancy	MAP
aging	8.273	4.68e-08	7	31184	Early Pregnancy	SBP		Body	0.563	0.0265	Pregnancy	MAP
psoriasis	14.194	1.12e-05	2	4138	Early Pregnancy	SBP		Island	1.299	0.315	Pregnancy	MAP
Behcet's disease	13.734	1.34e-05	2	4364	Early Pregnancy	SBP		N_Shelf	0.416	0.331	Pregnancy	MAP
Nicolaides–Baraitser syndrome (NCBRS)	52.813	3.66e-05	1	356	Early Pregnancy	SBP		N_Shore	1.925	0.0285	Pregnancy	MAP
prostate cancer	9.77	8.78e-05	3	7047	Early Pregnancy	SBP		OpenSea	0.432	0.00261	Pregnancy	MAP
fruit consumption	20.484	0.00499	1	739	Early Pregnancy	SBP		S_Shelf	1.58	0.226	Pregnancy	MAP
multiple sclerosis	5.586	0.00828	2	8093	Early Pregnancy	SBP		S_Shore	1.294	0.451	Pregnancy	MAP
HIV frailty	466.989	7.18e-52	3	229	Late Pregnancy	DBP		5'UTR	0	1	Early Pregnancy	SBP
educational attainment	904.415	2.77e-47	4	72	Late Pregnancy	DBP		1stExon	0	0.169	Early Pregnancy	SBP
lung function	591.298	1.41e-39	4	105	Late Pregnancy	DBP		TSS1500	0.563	0.456	Early Pregnancy	SBP
cognitive function	170.08	5.76e-24	2	391	Late Pregnancy	DBP		TSS200	9.056	1.04e-07	Early Pregnancy	SBP
smoking cessation	98.077	1.07e-23	3	948	Late Pregnancy	DBP		3'UTR	17.017	0.0593	Early Pregnancy	SBP
metabolic trait	747.385	5.53e-23	1	27	Late Pregnancy	DBP		Intergenic	0.67	0.633	Early Pregnancy	SBP
lung cancer risk	998.277	1.36e-21	1	16	Late Pregnancy	DBP		Body	1.382	0.432	Early Pregnancy	SBP
prostate cancer	24.972	2.59e-17	7	7047	Late Pregnancy	DBP		Island	1.473	0.391	Early Pregnancy	SBP
blood protein biomarker levels	178.005	1.15e-15	1	168	Late Pregnancy	DBP		N_Shelf	1.283	0.671	Early Pregnancy	SBP
smoking	12.258	2.15e-15	5	20798	Late Pregnancy	DBP		N_Shore	0.313	0.354	Early Pregnancy	SBP
prostate cancer	19.217	4.02e-46	24	7047	Late Pregnancy	SBP		OpenSea	0	1.26e-05	Early Pregnancy	SBP
psoriasis	16.411	1.12e-27	9	4138	Late Pregnancy	SBP		S_Shelf	2.031	0.205	Early Pregnancy	SBP
childhood stress	93.749	6.91e-23	7	550	Late Pregnancy	SBP		S_Shore	5.337	0.000174	Early Pregnancy	SBP
educational attainment	397.223	1.47e-18	4	72	Late Pregnancy	SBP		5'UTR	0	1	Late Pregnancy	DBP
lung function	267.75	2.49e-17	4	105	Late Pregnancy	SBP		1stExon	0	0.0715	Late Pregnancy	DBP
colorectal cancer	7.213	5.8e-14	10	8207	Late Pregnancy	SBP		TSS1500	2.67	0.00729	Late Pregnancy	DBP
HIV frailty	108.584	1.19e-12	3	229	Late Pregnancy	SBP		TSS200	2.391	0.0359	Late Pregnancy	DBP
systemic lupus erythematosus (SLE)	6.56	7.69e-12	8	7848	Late Pregnancy	SBP		3'UTR	0	1	Late Pregnancy	DBP
smoking	3.89	1.3e-09	13	20798	Late Pregnancy	SBP		Intergenic	1.762	0.14	Late Pregnancy	DBP
pan-cancer	58.462	1.82e-09	3	364	Late Pregnancy	SBP		Body	0.134	3.32e-05	Late Pregnancy	DBP
prostate cancer	19.217	4.02e-46	24	7047	Late Pregnancy	MAP		Island	0.982	1	Late Pregnancy	DBP
psoriasis	16.411	1.12e-27	9	4138	Late Pregnancy	MAP		N_Shelf	0	0.268	Late Pregnancy	DBP
childhood stress	93.749	6.91e-23	7	550	Late Pregnancy	MAP		N_Shore	4.271	0.00022	Late Pregnancy	DBP
educational attainment	397.223	1.47e-18	4	72	Late Pregnancy	MAP		OpenSea	0.541	0.153	Late Pregnancy	DBP
lung function	267.75	2.49e-17	4	105	Late Pregnancy	MAP		S_Shelf	0	0.267	Late Pregnancy	DBP
colorectal cancer	7.213	5.8e-14	10	8207	Late Pregnancy	MAP		S_Shore	1.138	0.777	Late Pregnancy	DBP
HIV frailty	108.584	1.19e-12	3	229	Late Pregnancy	MAP		5'UTR	0	1	Late Pregnancy	SBP
systemic lupus erythematosus (SLE)	6.56	7.69e-12	8	7848	Late Pregnancy	MAP		1stExon	0.354	0.0628	Late Pregnancy	SBP
smoking	3.89	1.3e-09	13	20798	Late Pregnancy	MAP		TSS1500	2.044	0.00314	Late Pregnancy	SBP
pan-cancer	58.462	1.82e-09	3	364	Late Pregnancy	MAP		TSS200	4.745	8.4e-11	Late Pregnancy	SBP
								3'UTR	0	1	Late Pregnancy	SBP
								Intergenic	0.867	0.69	Late Pregnancy	SBP
								Body	0.585	0.0265	Late Pregnancy	SBP
								Island	1.178	0.476	Late Pregnancy	SBP
								N_Shelf	0	0.00998	Late Pregnancy	SBP
								N_Shore	1.18	0.604	Late Pregnancy	SBP
								OpenSea	1.028	0.91	Late Pregnancy	SBP
								S_Shelf	1.198	0.643	Late Pregnancy	SBP
								S_Shore	0.899	1	Late Pregnancy	SBP
								5'UTR	0	0.644	Late Pregnancy	MAP
								1stExon	0.583	0.148	Late Pregnancy	MAP
								TSS1500	1.743	0.00449	Late Pregnancy	MAP
								TSS200	2.068	0.000582	Late Pregnancy	MAP
								3'UTR	0	1	Late Pregnancy	MAP
								Intergenic	1.595	0.0129	Late Pregnancy	MAP
								Body	0.598	0.00575	Late Pregnancy	MAP
								Island	1.366	0.0784	Late Pregnancy	MAP
								N_Shelf	0.112	0.00367	Late Pregnancy	MAP
								N_Shore	0.947	1	Late Pregnancy	MAP
								OpenSea	0.787	0.217	Late Pregnancy	MAP
								S_Shelf	1.207	0.59	Late Pregnancy	MAP
								S_Shore	1.352	0.213	Late Pregnancy	MAP

## Sheet: ST8 - Gene enrichment
ST8 - Sensitivity Analysis on gene enrichment tests
Supplementary Table ST8.A. GO terms enriched in DMRs annotated to known gene. Only significant BP indicators and time windows are reported (FDR<0.05).
	DBP		MAP				SBP
	Late Pregnancy		Late Pregnancy		Pregnancy		Late Pregnancy		Pregnancy
GO TERM	FDR	p-value	FDR	p-value	FDR	p-value	FDR	p-value	FDR	p-value
Leukotriene B4 receptor activity	2.90E-03	1.28E-07	7.94E-03	3.49E-07	7.07E-03	3.11E-07	1.14E-02	5.00E-07	4.82E-03	2.12E-07
Leukotriene receptor activity	5.62E-03	4.95E-07	2.13E-02	1.87E-06	1.89E-02	1.67E-06	2.66E-02	2.34E-06	1.28E-02	1.13E-06
Leukotriene signaling pathway	5.88E-03	7.76E-07	2.36E-02	3.11E-06	2.10E-02	2.78E-06	2.85E-02	3.77E-06	1.41E-02	1.86E-06
Supplementary Table ST8.B. Sensitivity analysis for GO terms enriched in DMRs annotated to known genes: significant terms obtained after further adjusting linear regressions for gestational duration.
	DBP		MAP				SBP
	Late Pregnancy		Late Pregnancy		Pregnancy		Late Pregnancy		Pregnancy
GO TERM	FDR	p-value	FDR	p-value	FDR	p-value	FDR	p-value	FDR	p-value
leukotriene B4 receptor activity	2.88E-03	1.27E-07	4.54E-03	2.00E-07	3.93E-03	1.73E-07	7.16E-03	3.15E-07	4.85E-03	2.13E-07
leukotriene receptor activity	5.60E-03	4.93E-07	1.37E-02	1.20E-06	1.18E-02	1.04E-06	1.92E-02	1.69E-06	1.29E-02	1.13E-06
leukotriene signaling pathway	5.85E-03	7.72E-07	1.55E-02	2.04E-06	1.34E-02	1.77E-06	2.13E-02	2.81E-06	1.42E-02	1.88E-06
Supplementary Table ST8.C. Sensitivity analysis for GO terms enriched in DMRs annotated to known gene: significant terms obtained after excluding PE cases.
	DBP		MAP
	Late Pregnancy		Late Pregnancy		Pregnancy
GO TERM	FDR	p-value	FDR	p-value	FDR	p-value
icosanoid receptor activity	4.88E-02	8.58E-06
leukotriene B4 receptor activity	2.65E-03	1.16E-07	2.75E-03	1.21E-07	3.55E-03	1.56E-07
leukotriene receptor activity	5.13E-03	4.52E-07	5.33E-03	4.69E-07	1.07E-02	9.40E-07
leukotriene signaling pathway	5.36E-03	7.08E-07	5.57E-03	7.35E-07	1.21E-02	1.60E-06

## Sheet: ST9 - SA DMRs
ST8 - Sensitivity Analyses on DMR detection results
Supplementary Table ST9.A1 Sensitivity analysis on preeclampsia for DMRs found in our main analysis. We examined whether DMRs were still detected after excluding PE cases. Numbers of DMR (including intergenic ones) that are conserved, lost or gained after excluding PE cases are summarized in the following table.									Supplementary Table ST9.B1 Sensitivity analysis when further adjusting for gestational age for DMRs found in our main analysis. We examined whether DMRs were still detected after adjusting for gestational duration. Numbers of DMR (including intergenic ones) that are conserved, lost or gained after adjusting for gestational duration, compared to no adjustment, are summarized in the following table.									Supplementary Table ST9.C1 Sensitivity analysis on cell-type composition adjustment for DMRs found in our main analysis. We examined whether DMRs were still detected after adjusting for cell-type composition. Numbers of DMR (including intergenic ones) that are conserved, lost or gained after adjusting for gestational duration, compared to no adjustment, are summarized in the following table.
		DMR status after excluding PE cases									DMR status after adjusting for gestational duration									DMR status after adjusting for cell composition
BP indicator	Window	Conserved	Lost	Novel					BP indicator	Window	Conserved	Lost	Novel					BP indicator	Window	Conserved	Lost	Novel
DBP	Early Pregnancy	0	0	0					DBP	Early Pregnancy	0	0	0					DBP	Early Pregnancy	0	0	0
DBP	Late Pregnancy	5	6	0					DBP	Late Pregnancy	10	1	3					DBP	Late Pregnancy	2	9	0
DBP	Pregnancy	0	8	0					DBP	Pregnancy	5	3	0					DBP	Pregnancy	1	7	0
MAP	Early Pregnancy	0	2	0					MAP	Early Pregnancy	2	0	0					MAP	Early Pregnancy	0	2	0
MAP	Late Pregnancy	11	32	1					MAP	Late Pregnancy	35	8	3					MAP	Late Pregnancy	2	40	0
MAP	Pregnancy	8	17	1					MAP	Pregnancy	23	2	1					MAP	Pregnancy	2	23	2
PP	Early Pregnancy	4	0	1					PP	Early Pregnancy	4	0	1					PP	Early Pregnancy	4	0	0
PP	Late Pregnancy	1	1	0					PP	Late Pregnancy	2	0	0					PP	Late Pregnancy	2	0	2
PP	Pregnancy	3	0	4					PP	Pregnancy	3	0	0					PP	Pregnancy	3	0	2
SBP	Early Pregnancy	4	0	1					SBP	Early Pregnancy	7	1	0					SBP	Early Pregnancy	2	6	1
SBP	Late Pregnancy	3	1	3					SBP	Late Pregnancy	18	3	0					SBP	Late Pregnancy	1	20	1
SBP	Pregnancy	10	0	1					SBP	Pregnancy	23	1	0					SBP	Pregnancy	2	22	3
Supplementary table ST9.A2: Sensitivity analysis of DMRs excluding PE placentas. The table displays DMRs detected after excluding PE cases. MeanBeta is the average effect size of the CpGs included in the DMR.									Supplementary table ST9.B2: Sensitivity analysis of DMRs further adjusting for gestational duration. The table displays DMRs detected when further adjusting models for gestational duration. MeanBeta is the average effect size of the CpGs included in the DMR.									Supplementary table ST9.C2: Sensitivity analysis of DMRs adjusting on cell-type composition. The table displays DMRs detected when further adjusting models for cell-type composition. MeanBeta is the average effect size of the CpGs included in the DMR.
Gene	Position	Location	Exposure	Window	Nprobes	sidak	MeanBeta		Gene	Position	Location	Exposure	Window	Nprobes	sidak	MeanBeta		Gene	Position	Location	Exposure	Window	Nprobes	sidak	MeanBeta
TXNIP	1:145438131-145438624	1stExon;5'UTR;TSS1500;TSS200	MAP	Late Pregnancy	10	1.80719e-05	0.00161143		CTPS	1:41444651-41444872	TSS1500;TSS200	MAP	Late Pregnancy	9	0.000246225	0.00123951		HORMAD1	1:150693299-150693483	1stExon;5'UTR;TSS200	SBP	Late Pregnancy	5	2.77428e-06	0.00345426
TXNIP	1:145438131-145438624	1stExon;5'UTR;TSS1500;TSS200	SBP	Late Pregnancy	10	3.30794e-06	0.00107915		ACOT11	1:55013419-55013710	TSS1500;TSS200	SBP	Pregnancy	3	0.000477032	0.00083145		TRH	3:129693370-129693792	1stExon;5'UTR	PP	Early Pregnancy	6	1.22117e-09	0.00699554
TXNIP	1:145438131-145438624	1stExon;5'UTR;TSS1500;TSS200	SBP	Pregnancy	10	6.18376e-05	0.000997853		DNAJC6	1:65730339-65730495	1stExon;5'UTR;TSS200	DBP	Pregnancy	6	8.71779e-05	0.00203268		TRH	3:129693370-129693792	1stExon;5'UTR	PP	Pregnancy	6	7.02419e-08	0.00596952
TXNIP	1:145438331-145438624	1stExon;5'UTR;TSS200	MAP	Pregnancy	7	0.000226906	0.00141381		DNAJC6	1:65730339-65730495	1stExon;5'UTR;TSS200	MAP	Pregnancy	6	0.000135671	0.00182352		SORBS2	4:186732837-186733061	1stExon;5'UTR;TSS1500	SBP	Early Pregnancy	7	2.94209e-05	-0.00243894
FAM198A	3:43020703-43020847	1stExon;5'UTR;TSS200	PP	Pregnancy	4	0.0186934	0.00801726		DNAJC6	1:65731432-65731887	Body	MAP	Pregnancy	5	2.23974e-05	0.0017958		SORBS2	4:186732837-186733061	1stExon;5'UTR;TSS1500	SBP	Pregnancy	7	8.89728e-05	-0.00234286
COL7A1	3:48632484-48632784	1stExon;Body;TSS200	MAP	Late Pregnancy	8	0.000103357	0.00103307		TXNIP	1:145438031-145439014	1stExon;5'UTR;TSS1500;TSS200	MAP	Late Pregnancy	14	1.56218e-11	0.00203701			6:28984234-28984462		PP	Late Pregnancy	8	3.37164e-08	0.00322096
TRH	3:129693370-129693792	1stExon;5'UTR	PP	Early Pregnancy	6	1.98909e-08	0.00722426		TXNIP	1:145438031-145438921	1stExon;5'UTR;TSS1500;TSS200	SBP	Late Pregnancy	12	2.785e-10	0.00128728		FOXP4	6:41528502-41528624	5'UTR	DBP	Late Pregnancy	3	0.00019793	0.00490891
TRH	3:129693489-129693614	1stExon;5'UTR	PP	Pregnancy	3	0.0271834	0.00616381		TXNIP	1:145438131-145438624	1stExon;5'UTR;TSS1500;TSS200	DBP	Late Pregnancy	10	0.000249149	0.00197331		FOXP4	6:41528502-41528624	5'UTR	MAP	Late Pregnancy	3	0.00129561	0.00375428
SORBS2	4:186732837-186733061	1stExon;5'UTR;TSS1500	SBP	Early Pregnancy	7	0.000116121	-0.00234042		TXNIP	1:145438131-145438624	1stExon;5'UTR;TSS1500;TSS200	MAP	Pregnancy	10	2.54489e-05	0.0014742		C6orf138	6:48036409-48036677	1stExon;5'UTR;TSS1500;TSS200	PP	Early Pregnancy	8	1.75252e-11	0.00623582
CCNO	5:54527320-54527672	Body	SBP	Early Pregnancy	3	5.19243e-07	0.00378014		TXNIP	1:145438131-145438624	1stExon;5'UTR;TSS1500;TSS200	SBP	Pregnancy	10	1.20416e-05	0.00105677		C6orf138	6:48036409-48036677	1stExon;5'UTR;TSS1500;TSS200	SBP	Early Pregnancy	8	4.19162e-08	0.00348319
NSD1	5:176559334-176559564	TSS1500	MAP	Pregnancy	3	7.6237e-05	0.0013269		ADCY3	2:25141735-25142017	1stExon;5'UTR	SBP	Pregnancy	3	0.000474759	0.000633023		C6orf138	6:48036409-48036677	1stExon;5'UTR;TSS1500;TSS200	PP	Pregnancy	8	7.25046e-08	0.00498324
ZNF311	6:28973318-28973525	TSS1500	MAP	Late Pregnancy	10	0.000347304	0.00435885		LINC01833	2:45160253-45160555		SBP	Pregnancy	5	0.000497373	0.00132928		CYP2W1	7:1022769-1022905	1stExon;5'UTR;TSS200	MAP	Pregnancy	5	0.00236974	0.00156156
	6:28984234-28984270		PP	Late Pregnancy	3	0.258057	0.00366728			2:63285491-63285951		MAP	Late Pregnancy	5	1.40614e-05	0.002538		CYP2W1	7:1022797-1022905	1stExon;5'UTR;TSS200	SBP	Pregnancy	4	0.0222739	0.00103373
KIAA1949	6:30653242-30653800	1stExon;5'UTR;Body	MAP	Late Pregnancy	10	6.0869e-07	0.00115931			2:63285645-63285951		SBP	Late Pregnancy	4	6.65455e-05	0.00159967		LOC646999	7:39649224-39649444	Body	PP	Late Pregnancy	5	7.90856e-05	-0.00374684
KIAA1949	6:30653512-30653660	1stExon;Body	DBP	Late Pregnancy	4	0.0259062	0.00122003			2:63285645-63285951		MAP	Pregnancy	4	0.000426006	0.00209014		IGFBP3	7:45961289-45961347	TSS1500	MAP	Pregnancy	3	0.534612	0.00129899
KIAA1949	6:30653512-30653800	1stExon;5'UTR;Body	MAP	Pregnancy	8	5.73994e-05	0.000976075			2:63285645-63285951		SBP	Pregnancy	4	9.23299e-05	0.00151596		CROT;TP53TG1	7:86974674-86975088	1stExon;5'UTR;Body;TSS1500;TSS200	PP	Late Pregnancy	13	3.3933e-06	0.00091721
KIAA1949	6:30653512-30653660	1stExon;Body	SBP	Pregnancy	4	0.0212954	0.000679087		FZD7	2:202901288-202901471	1stExon;3'UTR	MAP	Late Pregnancy	4	0.000284284	0.00265336		TNFRSF10D	8:23021515-23021611	1stExon;5'UTR;TSS200	DBP	Late Pregnancy	3	0.00548751	0.00226855
HCG20	6:30720203-30720492		MAP	Late Pregnancy	6	5.90023e-05	0.00141173		FZD7	2:202901288-202901471	1stExon;3'UTR	SBP	Late Pregnancy	4	0.00039168	0.00169177		TNFRSF10D	8:23021515-23021691	1stExon;5'UTR;TSS200	MAP	Late Pregnancy	4	3.10323e-05	0.00207365
FOXP4	6:41528345-41528786	5'UTR	DBP	Late Pregnancy	7	4.0193e-11	0.00515032		COL7A1	3:48632484-48632784	1stExon;Body;TSS200	MAP	Late Pregnancy	8	0.000238153	0.00096455			10:101282572-101282884		MAP	Pregnancy	5	2.77502e-07	0.00133673
FOXP4	6:41528345-41528786	5'UTR	MAP	Late Pregnancy	7	2.77276e-10	0.00414369		COL7A1	3:48632484-48632724	1stExon;Body;TSS200	SBP	Late Pregnancy	6	0.000926868	0.000583011			10:101282726-101282817		DBP	Pregnancy	3	0.0384999	0.00121526
FOXP4	6:41528502-41528786	5'UTR	SBP	Late Pregnancy	5	0.000162232	0.00203501		COL7A1	3:48632484-48632724	1stExon;Body;TSS200	SBP	Pregnancy	6	0.000907248	0.000567429			10:101282726-101282884		SBP	Pregnancy	4	0.00350852	0.000878412
C6orf138	6:48036409-48036677	1stExon;5'UTR;TSS1500;TSS200	PP	Early Pregnancy	8	1.24352e-10	0.00404155		TRH	3:129693370-129693792	1stExon;5'UTR	PP	Early Pregnancy	6	1.34186e-09	0.00695183		HMX2	10:124907409-124907601	TSS1500;TSS200	MAP	Pregnancy	5	0.000145807	0.000503199
C6orf138	6:48036409-48036677	1stExon;5'UTR;TSS1500;TSS200	SBP	Early Pregnancy	8	6.65063e-08	0.00226171		TRH	3:129693370-129693792	1stExon;5'UTR	PP	Pregnancy	6	4.04831e-07	0.00536584		RNF141	11:10562708-10563040	1stExon;5'UTR;TSS1500;TSS200	PP	Early Pregnancy	10	1.32544e-06	0.00362694
C6orf138	6:48036409-48036677	1stExon;5'UTR;TSS1500;TSS200	PP	Pregnancy	8	2.40611e-08	0.00350357		CCNO	5:54527190-54527672	3'UTR;Body	SBP	Pregnancy	4	2.11332e-09	0.0033093		RNF141	11:10562708-10562942	1stExon;5'UTR;TSS200	SBP	Early Pregnancy	8	8.82646e-05	0.00222041
C6orf138	6:48036409-48036677	1stExon;5'UTR;TSS1500;TSS200	SBP	Pregnancy	8	0.000116682	0.00191343		CCNO	5:54527320-54527672	Body	SBP	Early Pregnancy	3	2.98077e-07	0.0035781		RNF141	11:10562708-10562942	1stExon;5'UTR;TSS200	PP	Pregnancy	8	0.00013756	0.00310126
CYP2W1	7:1022643-1022905	1stExon;5'UTR;TSS200	MAP	Late Pregnancy	7	1.87272e-06	0.0020532		CCNO	5:54527320-54527672	Body	MAP	Pregnancy	3	6.26667e-07	0.00451249		RNF141	11:10562708-10562942	1stExon;5'UTR;TSS200	SBP	Pregnancy	8	9.61501e-05	0.00219869
CYP2W1	7:1022643-1022971	1stExon;5'UTR;TSS200	SBP	Late Pregnancy	8	0.000107084	0.00113016		COMMD10	5:115697214-115697697		DBP	Late Pregnancy	5	6.80378e-07	0.0054078		IGF1R	15:99395581-99395846	Body	PP	Early Pregnancy	3	0.000593149	0.00526184
CYP2W1	7:1022643-1022971	1stExon;5'UTR;TSS200	MAP	Pregnancy	8	9.15246e-06	0.0017249		NSD1	5:176559334-176559564	TSS1500	SBP	Late Pregnancy	3	0.000540213	0.000901072		HIC1	17:1958851-1959133	5'UTR;TSS1500	PP	Pregnancy	6	1.7162e-06	-0.0025813
CYP2W1	7:1022643-1022905	1stExon;5'UTR;TSS200	SBP	Pregnancy	7	1.76761e-05	0.00125082		NSD1	5:176559334-176559564	TSS1500	MAP	Pregnancy	3	2.12251e-05	0.00139173		FGF11	17:7343790-7344051	Body	MAP	Late Pregnancy	3	4.58103e-06	0.00204228
MAD1L1	7:2059921-2060180	Body	SBP	Pregnancy	5	0.0001004	0.00085931		NSD1	5:176559334-176559564	TSS1500	SBP	Pregnancy	3	4.2482e-05	0.0009358		MBP	18:74692116-74692266	3'UTR	PP	Late Pregnancy	6	1.53986e-05	0.00174587
PON3	7:95025829-95026122	TSS1500;TSS200	PP	Pregnancy	11	0.000177323	-0.0016766			6:10390532-10390962		MAP	Late Pregnancy	4	6.90946e-05	0.00132249		MBP	18:74692116-74692266	3'UTR	SBP	Late Pregnancy	6	6.91809e-05	0.00115294
TNFRSF10D	8:23021515-23021691	1stExon;5'UTR;TSS200	DBP	Late Pregnancy	4	8.38308e-05	0.0028675			6:10390811-10390962		DBP	Late Pregnancy	3	0.00060361	0.00186232		MBP	18:74692116-74692266	3'UTR	PP	Pregnancy	6	0.000152116	0.00159909
TNFRSF10D	8:23021515-23021691	1stExon;5'UTR;TSS200	MAP	Late Pregnancy	4	2.15274e-05	0.00252299		ZNF311	6:28973318-28973525	TSS1500	MAP	Late Pregnancy	10	3.57147e-05	0.00332123		MBP	18:74692116-74692266	3'UTR	SBP	Pregnancy	6	3.51908e-06	0.00126358
	10:101282572-101282884		MAP	Pregnancy	5	6.2155e-07	0.00139147		ZNF311	6:28973318-28973484	TSS1500	SBP	Late Pregnancy	8	0.000659448	0.00220324
	10:101282572-101282884		SBP	Pregnancy	5	5.35808e-06	0.000946672			6:28984234-28984375		PP	Late Pregnancy	5	6.79821e-05	0.00276783
NKX1-2	10:126138415-126138880	1stExon;TSS1500;TSS200	PP	Pregnancy	6	6.30277e-06	0.00462668		KIAA1949	6:30652202-30652648	1stExon;Body	MAP	Late Pregnancy	10	0.000174614	0.00100852
NKX1-2	10:126138593-126138880	TSS1500;TSS200	PP	Early Pregnancy	5	8.18321e-05	0.00426967		KIAA1949	6:30652202-30652400	1stExon;Body	MAP	Pregnancy	9	9.80608e-05	0.000928971
RNF141	11:10562708-10563040	1stExon;5'UTR;TSS1500;TSS200	PP	Early Pregnancy	10	5.3809e-08	0.00416301		KIAA1949	6:30652202-30652400	1stExon;Body	SBP	Pregnancy	9	0.0003828	0.000620061
RNF141	11:10562708-10563040	1stExon;5'UTR;TSS1500;TSS200	SBP	Early Pregnancy	10	1.66607e-06	0.00253254		KIAA1949	6:30653242-30653800	1stExon;5'UTR;Body	DBP	Late Pregnancy	10	4.39746e-06	0.00136843
RNF141	11:10562708-10563040	1stExon;5'UTR;TSS1500;TSS200	PP	Pregnancy	10	1.26199e-06	0.00359816		KIAA1949	6:30653242-30653800	1stExon;5'UTR;Body	MAP	Late Pregnancy	10	1.4857e-07	0.00121125
RNF141	11:10562708-10563040	1stExon;5'UTR;TSS1500;TSS200	SBP	Pregnancy	10	2.13634e-06	0.00256338		KIAA1949	6:30653242-30653660	1stExon;Body	SBP	Late Pregnancy	6	5.69508e-05	0.000742157
CIDEB;LTB4R;LTB4R2	14:24780404-24780692	1stExon;5'UTR;Body;TSS1500;TSS200	DBP	Late Pregnancy	6	5.22298e-05	0.00140285		KIAA1949	6:30653242-30653800	1stExon;5'UTR;Body	SBP	Pregnancy	10	4.64719e-07	0.000738692
CIDEB;LTB4R;LTB4R2	14:24780404-24780826	1stExon;5'UTR;Body;TSS1500;TSS200	MAP	Late Pregnancy	8	5.6653e-06	0.00109985		KIAA1949	6:30653407-30653800	1stExon;5'UTR;Body	MAP	Pregnancy	9	2.89201e-06	0.00100118
CIDEB;LTB4R;LTB4R2	14:24780404-24780692	1stExon;5'UTR;Body;TSS1500;TSS200	MAP	Pregnancy	6	5.70187e-05	0.00104081		HCG20	6:30720080-30720492		MAP	Late Pregnancy	8	1.04534e-06	0.00109355
CIDEB;LTB4R;LTB4R2	14:24780404-24780692	1stExon;5'UTR;Body;TSS1500;TSS200	SBP	Pregnancy	6	0.000270372	0.000693725		HCG20	6:30720080-30720492		SBP	Late Pregnancy	8	1.80739e-05	0.000604316
IGF1R	15:99395581-99395846	Body	PP	Early Pregnancy	3	0.000277205	0.00728101		HCG20	6:30720203-30720492		DBP	Late Pregnancy	6	4.96086e-05	0.00131639
PYCARD	16:31214126-31214495	1stExon;5'UTR;TSS1500;TSS200	MAP	Late Pregnancy	9	1.7515e-05	0.00252453		HCG20	6:30720203-30720492		MAP	Pregnancy	6	6.01528e-05	0.000939196
PYCARD	16:31214126-31214608	1stExon;5'UTR;TSS1500;TSS200	SBP	Late Pregnancy	10	9.36356e-07	0.00163104		HCG20	6:30720203-30720492		SBP	Pregnancy	6	0.000451615	0.000602382
PYCARD	16:31214126-31214608	1stExon;5'UTR;TSS1500;TSS200	SBP	Pregnancy	10	1.13458e-07	0.00161495		;GPSM3;NOTCH4	6:32164723-32165090	Body;TSS1500	MAP	Late Pregnancy	5	0.000793016	0.00136627
PYCARD	16:31214307-31214495	TSS1500;TSS200	MAP	Pregnancy	7	0.000294736	0.00137071		FOXP4	6:41528345-41528786	5'UTR	DBP	Late Pregnancy	7	4.57693e-06	0.00392748
HIC1	17:1958851-1959133	5'UTR;TSS1500	SBP	Late Pregnancy	6	5.17736e-05	-0.00224096		FOXP4	6:41528345-41528786	5'UTR	MAP	Late Pregnancy	7	1.84843e-05	0.00303352
HIC1	17:1958851-1959133	5'UTR;TSS1500	PP	Pregnancy	6	7.11309e-05	-0.00306926		C6orf138	6:48036409-48036677	1stExon;5'UTR;TSS1500;TSS200	PP	Early Pregnancy	8	1.71137e-10	0.00293058
SLC16A11	17:6947032-6947338	1stExon;5'UTR;TSS200	MAP	Late Pregnancy	7	0.000285941	0.00103662		C6orf138	6:48036409-48036677	1stExon;5'UTR;TSS1500;TSS200	SBP	Early Pregnancy	8	3.74471e-07	0.00154899
FGF11	17:7343790-7344051	Body	DBP	Late Pregnancy	3	4.842e-07	0.00354263		C6orf138	6:48036409-48036677	1stExon;5'UTR;TSS1500;TSS200	PP	Pregnancy	8	4.87742e-08	0.00254717
FGF11	17:7343790-7344051	Body	MAP	Late Pregnancy	3	6.35464e-09	0.00322341		C6orf138	6:48036409-48036677	1stExon;5'UTR;TSS1500;TSS200	SBP	Pregnancy	8	0.000208958	0.00124175
FGF11	17:7343790-7344051	Body	SBP	Late Pregnancy	3	8.14961e-07	0.00190877		CYP2W1	7:1022643-1022842	1stExon;5'UTR;TSS200	MAP	Pregnancy	6	0.00033876	0.0017237
FGF11	17:7343790-7344051	Body	MAP	Pregnancy	3	1.7275e-06	0.00263668		MAD1L1	7:2059796-2060041	Body	MAP	Late Pregnancy	3	0.000294212	0.00138227
FGF11	17:7343790-7344051	Body	SBP	Pregnancy	3	9.29512e-06	0.00176763		MAD1L1	7:2059796-2060180	Body	SBP	Late Pregnancy	6	2.68124e-06	0.000776412
DNM2;MIR199A1	19:10928172-10928550	Body;TSS1500;TSS200	SBP	Early Pregnancy	7	1.12081e-07	0.000738827		MAD1L1	7:2059796-2060180	Body	MAP	Pregnancy	6	4.92706e-07	0.00112088
DNM2;MIR199A1	19:10928172-10928550	Body;TSS1500;TSS200	SBP	Pregnancy	7	3.86485e-08	0.00074791		MAD1L1	7:2059796-2060180	Body	SBP	Pregnancy	6	1.25956e-08	0.000817932
DNM2;MIR199A1	19:10928322-10928550	Body;TSS1500;TSS200	MAP	Pregnancy	3	0.000508111	0.00117264		MAD1L1	7:2059921-2060180	Body	SBP	Early Pregnancy	5	3.70363e-05	0.000776242
									HOXA6	7:27187502-27187692	TSS1500;TSS200	SBP	Late Pregnancy	6	0.00593262	0.00146307
									POR	7:75596021-75596056	Body	MAP	Late Pregnancy	3	0.00551906	0.00102343
									CROT;TP53TG1	7:86974741-86974992	1stExon;5'UTR;Body;TSS1500;TSS200	PP	Late Pregnancy	11	7.75046e-05	0.00315465
									ZNF767	7:149322723-149322993	TSS1500	MAP	Pregnancy	3	0.000190667	0.000949203
									TNFRSF10D	8:23021515-23021691	1stExon;5'UTR;TSS200	DBP	Late Pregnancy	4	6.11871e-05	0.0028865
									TNFRSF10D	8:23021515-23021691	1stExon;5'UTR;TSS200	MAP	Late Pregnancy	4	1.04251e-05	0.00255008
									ANK1	8:41655789-41656080	Body;TSS1500	MAP	Late Pregnancy	5	0.000741624	0.00108705
									TOX	8:60032745-60032984	TSS1500	MAP	Late Pregnancy	4	5.54012e-05	0.00148801
									TOX	8:60032745-60032984	TSS1500	DBP	Pregnancy	4	5.60077e-05	0.00148304
									TOX	8:60032745-60032984	TSS1500	MAP	Pregnancy	4	6.65608e-05	0.00140297
									ENPP2	8:120684921-120685318		MAP	Late Pregnancy	6	0.00107891	0.000887194
									CYRIB	8:130995990-130996124		MAP	Late Pregnancy	3	0.000181918	0.001735
									EPPK1	8:144947335-144947631	1stExon;TSS200	SBP	Pregnancy	4	0.000217016	0.00101072
										10:8078038-8078326		SBP	Pregnancy	5	0.000678238	0.000893386
										10:101282572-101282884		MAP	Late Pregnancy	5	1.49912e-06	0.00143615
										10:101282572-101282884		SBP	Late Pregnancy	5	9.68752e-06	0.000897859
										10:101282572-101282884		DBP	Pregnancy	5	5.39675e-07	0.00143728
										10:101282572-101282884		MAP	Pregnancy	5	2.28213e-09	0.00147788
										10:101282572-101282884		SBP	Pregnancy	5	6.93099e-08	0.00100833
										10:101282726-101282817		MAP	Early Pregnancy	3	0.0299823	0.00107011
										10:101282726-101282817		SBP	Early Pregnancy	3	0.210492	0.000740129
										10:101282726-101282817		DBP	Late Pregnancy	3	0.13229	0.00135801
									HMX2	10:124907409-124907601	TSS1500;TSS200	MAP	Pregnancy	5	0.00195522	0.000700406
									RNF141	11:10562708-10563040	1stExon;5'UTR;TSS1500;TSS200	PP	Early Pregnancy	10	5.67072e-08	0.00359061
									RNF141	11:10562708-10563040	1stExon;5'UTR;TSS1500;TSS200	SBP	Early Pregnancy	10	4.19684e-06	0.00219853
									RNF141	11:10562708-10563040	1stExon;5'UTR;TSS1500;TSS200	PP	Pregnancy	10	8.9918e-07	0.00306278
									RNF141	11:10562708-10563040	1stExon;5'UTR;TSS1500;TSS200	SBP	Pregnancy	10	8.20593e-06	0.00219826
									PAX6	11:31839463-31839791	1stExon;5'UTR;TSS1500;TSS200	MAP	Late Pregnancy	7	9.98847e-05	0.00285377
									PTPRO	12:15475116-15475491	1stExon;5'UTR;TSS1500;TSS200	DBP	Late Pregnancy	6	8.27044e-06	0.00255594
									PTPRO	12:15475116-15475491	1stExon;5'UTR;TSS1500;TSS200	MAP	Late Pregnancy	6	1.06812e-05	0.00205458
									ATP5G2	12:54070931-54071195	TSS1500	MAP	Late Pregnancy	6	0.00109321	0.00152
									HOXC4;HOXC5;HOXC6	12:54410380-54410728	1stExon;5'UTR;Body;TSS1500;TSS200	MAP	Late Pregnancy	14	0.000482912	0.00198033
									NCOR2	12:125003064-125003302	5'UTR	MAP	Late Pregnancy	3	0.00637988	0.00154976
										13:29105308-29105545		MAP	Late Pregnancy	3	0.000240808	0.00197764
									CIDEB;LTB4R;LTB4R2	14:24780167-24780826	1stExon;5'UTR;Body;TSS1500;TSS200	MAP	Late Pregnancy	9	1.27969e-07	0.00102462
									CIDEB;LTB4R;LTB4R2	14:24780404-24780826	1stExon;5'UTR;Body;TSS1500;TSS200	DBP	Late Pregnancy	8	4.69425e-05	0.00113842
									CIDEB;LTB4R;LTB4R2	14:24780404-24780826	1stExon;5'UTR;Body;TSS1500;TSS200	SBP	Late Pregnancy	8	6.62122e-05	0.000535603
									CIDEB;LTB4R;LTB4R2	14:24780404-24780826	1stExon;5'UTR;Body;TSS1500;TSS200	MAP	Pregnancy	8	1.32371e-05	0.000851103
									CIDEB;LTB4R;LTB4R2	14:24780404-24780826	1stExon;5'UTR;Body;TSS1500;TSS200	SBP	Pregnancy	8	2.83327e-05	0.000559707
									IGF1R	15:99395581-99395846	Body	PP	Early Pregnancy	3	0.000856095	0.00805156
										16:30572739-30573014		MAP	Late Pregnancy	5	0.000136279	0.00152155
									PYCARD	16:31214126-31214608	1stExon;5'UTR;TSS1500;TSS200	MAP	Late Pregnancy	10	4.06208e-05	0.00222991
									PYCARD	16:31214126-31214608	1stExon;5'UTR;TSS1500;TSS200	SBP	Late Pregnancy	10	1.54856e-06	0.00158053
									PYCARD	16:31214126-31214608	1stExon;5'UTR;TSS1500;TSS200	SBP	Pregnancy	10	1.29255e-07	0.00156584
									PYCARD	16:31214307-31214608	TSS1500;TSS200	MAP	Pregnancy	8	0.000119019	0.00135394
									FOXF1	16:86546628-86546786	3'UTR;Body	MAP	Late Pregnancy	3	0.00853223	0.00324458
										17:1133546-1133707		MAP	Pregnancy	3	0.000308941	0.00243645
									SLC16A11	17:6947032-6947465	1stExon;5'UTR;TSS1500;TSS200	MAP	Late Pregnancy	9	1.1753e-05	0.00103652
									SLC16A11	17:6947032-6947465	1stExon;5'UTR;TSS1500;TSS200	MAP	Pregnancy	9	1.3415e-05	0.000923189
									SLC16A11	17:6947200-6947338	1stExon;5'UTR;TSS200	DBP	Late Pregnancy	6	0.0122704	0.00115924
									FGF11	17:7343790-7344051	Body	DBP	Late Pregnancy	3	3.05621e-08	0.00355666
									FGF11	17:7343790-7344051	Body	MAP	Late Pregnancy	3	7.11514e-10	0.00314384
									FGF11	17:7343790-7344051	Body	SBP	Late Pregnancy	3	1.35516e-07	0.00185168
									FGF11	17:7343790-7344051	Body	DBP	Pregnancy	3	1.928e-05	0.00266477
									FGF11	17:7343790-7344051	Body	MAP	Pregnancy	3	2.23739e-07	0.00266681
									FGF11	17:7343790-7344051	Body	SBP	Pregnancy	3	1.48958e-06	0.00178404
									TBX2	17:59480730-59481086	Body	MAP	Late Pregnancy	3	0.000212916	0.00334773
									ENSG00000262873	17:79000968-79001081		DBP	Pregnancy	3	0.00010993	0.00252468
									MATK	19:3801727-3801923	1stExon;5'UTR;TSS200	MAP	Early Pregnancy	4	2.63825e-05	-0.00178538
									MATK	19:3801727-3801923	1stExon;5'UTR;TSS200	SBP	Early Pregnancy	4	0.000128508	-0.00115837
									MATK	19:3801727-3801923	1stExon;5'UTR;TSS200	MAP	Pregnancy	4	0.000274605	-0.00169279
									MATK	19:3801727-3801923	1stExon;5'UTR;TSS200	SBP	Pregnancy	4	0.000108784	-0.00112617
									DNM2;MIR199A1	19:10928172-10928550	Body;TSS1500;TSS200	SBP	Early Pregnancy	7	9.56646e-09	0.000750013
									DNM2;MIR199A1	19:10928172-10928550	Body;TSS1500;TSS200	MAP	Pregnancy	7	3.90638e-07	0.00100473
									DNM2;MIR199A1	19:10928172-10928550	Body;TSS1500;TSS200	SBP	Pregnancy	7	9.72518e-10	0.000773645
									DNM2;MIR199A1	19:10928322-10928550	Body;TSS1500;TSS200	MAP	Late Pregnancy	3	0.000263319	0.00127886
									DNM2;MIR199A1	19:10928322-10928550	Body;TSS1500;TSS200	SBP	Late Pregnancy	3	0.00025565	0.000796659
									JAK3	19:17958633-17959083	1stExon;5'UTR;TSS1500;TSS200	MAP	Late Pregnancy	11	8.23559e-06	0.00127129
									JAK3	19:17958736-17959083	1stExon;5'UTR;TSS1500;TSS200	SBP	Late Pregnancy	9	8.60497e-05	0.000765381
									JAK3	19:17958736-17958957	1stExon;5'UTR;TSS200	MAP	Pregnancy	6	0.00325254	0.00101625
									JAK3	19:17958736-17958962	1stExon;5'UTR;TSS200	SBP	Pregnancy	7	0.000293716	0.000763732
										19:39894559-39894768		MAP	Late Pregnancy	4	0.000423271	0.00161129
									GNAS;GNASAS	20:57426131-57426581	3'UTR;TSS1500;TSS200	DBP	Late Pregnancy	18	4.30796e-05	0.00119348
									GNAS;GNASAS	20:57426131-57426836	3'UTR;TSS1500;TSS200	MAP	Late Pregnancy	25	2.8679e-06	0.000942073
									GNAS;GNASAS	20:57426264-57426581	3'UTR;TSS1500	SBP	Late Pregnancy	14	0.00688974	0.000541339
									GNAS;GNASAS	20:57426264-57426426	3'UTR;TSS1500	MAP	Pregnancy	10	0.0441505	0.00072551
									TAF4	20:60638679-60638859	Body	MAP	Late Pregnancy	3	0.000635752	0.00111914
									CERK	22:47081751-47082045	3'UTR	PP	Early Pregnancy	3	0.000302778	-0.00335146
									CHKB-CPT1B;CPT1B	22:51016604-51016900	5'UTR;Body;TSS1500;TSS200	SBP	Late Pregnancy	6	0.000849605	0.000866099

## Sheet: ST10 - Association BP and CC
ST10 - Association between BP and cell-type composition
Supplementary Table ST10.A. ANOVA test p-values investigating the association between maternal BP and the global cellular composition of the placenta.
	Early Pregnancy	Late Pregnancy	Pregnancy
DBP	0.531535	0.25421	0.372575
MAP	0.2965	0.191969	0.190907
PP	0.735553	0.541805	0.692795
SBP	0.186969	0.117968	0.081126
Supplementary table ST10.B: Association test between BP levels and cell-type components
BP indicator	Window	Cell Type	Population	pvalue	EffectSize	CI.low	CI.up	Population	pvalue	EffectSize	CI.low	CI.up
DBP	Early	Endothelial	PE included	0.46616	0.404847	-0.685435	1.49513	PE excluded	0.324102	0.564276	-0.558636	1.68719
DBP	Early	Hofbauer	PE included	0.764815	0.0597352	-0.332204	0.451674	PE excluded	0.89052	0.027846	-0.36928	0.424972
DBP	Early	nRBC	PE included	0.599772	-0.100781	-0.477752	0.276191	PE excluded	0.562512	-0.111978	-0.491505	0.267548
DBP	Early	Stromal	PE included	0.0956178	0.870681	-0.15377	1.89513	PE excluded	0.205166	0.675245	-0.370295	1.72079
DBP	Early	Syncytiotrophoblast	PE included	0.140478	-0.825223	-1.92323	0.272788	PE excluded	0.21088	-0.709904	-1.82303	0.403219
DBP	Early	Trophoblasts	PE included	0.177861	-0.409259	-1.00507	0.186554	PE excluded	0.153805	-0.445485	-1.05814	0.167171
DBP	Late	Endothelial	PE included	0.647133	0.239619	-0.787887	1.26713	PE excluded	0.972508	0.0180534	-1.01031	1.04642
DBP	Late	Hofbauer	PE included	0.920838	-0.0187291	-0.388684	0.351226	PE excluded	0.696392	-0.0723992	-0.436623	0.291824
DBP	Late	nRBC	PE included	0.608906	0.0929789	-0.263722	0.449679	PE excluded	0.615975	0.0891518	-0.259749	0.438053
DBP	Late	Stromal	PE included	0.0131173	1.22324	0.257634	2.18886	PE excluded	0.0345403	1.03313	0.0753964	1.99086
DBP	Late	Syncytiotrophoblast	PE included	0.0254368	-1.18253	-2.21919	-0.145869	PE excluded	0.0862995	-0.893378	-1.9146	0.127842
DBP	Late	Trophoblasts	PE included	0.219033	-0.354586	-0.920554	0.211383	PE excluded	0.543928	-0.174558	-0.73912	0.390004
DBP	Pregnancy	Endothelial	PE included	0.527205	0.367699	-0.773674	1.50907	PE excluded	0.493143	0.406929	-0.758465	1.57232
DBP	Pregnancy	Hofbauer	PE included	0.923693	0.0200065	-0.390005	0.430018	PE excluded	0.922325	-0.0204571	-0.432311	0.391396
DBP	Pregnancy	nRBC	PE included	0.982552	-0.00439761	-0.399114	0.390319	PE excluded	0.933324	-0.0167913	-0.410773	0.377191
DBP	Pregnancy	Stromal	PE included	0.028474	1.1994	0.126733	2.27208	PE excluded	0.0836728	0.957553	-0.127811	2.04292
DBP	Pregnancy	Syncytiotrophoblast	PE included	0.045206	-1.17465	-2.32414	-0.0251624	PE excluded	0.0988251	-0.972522	-2.12786	0.18282
DBP	Pregnancy	Trophoblasts	PE included	0.199158	-0.408059	-1.03151	0.21539	PE excluded	0.273477	-0.354712	-0.990252	0.280829
MAP	Early	Endothelial	PE included	0.727431	0.217969	-1.00955	1.44549	PE excluded	0.564796	0.370221	-0.891935	1.63238
MAP	Early	Hofbauer	PE included	0.659147	0.0991647	-0.342108	0.540438	PE excluded	0.767063	0.0673584	-0.379012	0.513728
MAP	Early	nRBC	PE included	0.723461	-0.0765083	-0.50093	0.347913	PE excluded	0.662152	-0.0949594	-0.521548	0.331629
MAP	Early	Stromal	PE included	0.0232964	1.33568	0.182284	2.48908	PE excluded	0.0514626	1.16775	-0.00743537	2.34294
MAP	Early	Syncytiotrophoblast	PE included	0.050817	-1.23183	-2.46805	0.00439216	PE excluded	0.0760623	-1.13212	-2.38327	0.11903
MAP	Early	Trophoblasts	PE included	0.313628	-0.344482	-1.01529	0.326327	PE excluded	0.281141	-0.378252	-1.06688	0.310375
MAP	Late	Endothelial	PE included	0.940616	-0.0472147	-1.29135	1.19692	PE excluded	0.671931	-0.26445	-1.4902	0.961302
MAP	Late	Hofbauer	PE included	0.996819	0.000909767	-0.447043	0.448862	PE excluded	0.819228	-0.0505412	-0.484674	0.383592
MAP	Late	nRBC	PE included	0.841711	0.0439398	-0.387964	0.475843	PE excluded	0.894742	0.0280283	-0.387841	0.443898
MAP	Late	Stromal	PE included	0.00164067	1.88289	0.713697	3.05208	PE excluded	0.00665742	1.58278	0.441223	2.72435
MAP	Late	Syncytiotrophoblast	PE included	0.0212336	-1.4763	-2.73152	-0.221086	PE excluded	0.082754	-1.0771	-2.29433	0.140134
MAP	Late	Trophoblasts	PE included	0.247168	-0.404218	-1.08951	0.281074	PE excluded	0.523496	-0.218722	-0.891647	0.454202
MAP	Pregnancy	Endothelial	PE included	0.952321	0.0387282	-1.23271	1.31017	PE excluded	0.880789	0.0987445	-1.19377	1.39126
MAP	Pregnancy	Hofbauer	PE included	0.836958	0.0478823	-0.408852	0.504617	PE excluded	0.946137	0.0157201	-0.44106	0.4725
MAP	Pregnancy	nRBC	PE included	0.977237	0.00639141	-0.433305	0.446088	PE excluded	0.94235	-0.0160971	-0.453056	0.420862
MAP	Pregnancy	Stromal	PE included	0.00334901	1.79198	0.597071	2.98689	PE excluded	0.0133926	1.52036	0.316604	2.72412
MAP	Pregnancy	Syncytiotrophoblast	PE included	0.0183307	-1.54215	-2.82264	-0.261671	PE excluded	0.0452222	-1.30932	-2.59069	-0.0279531
MAP	Pregnancy	Trophoblasts	PE included	0.33273	-0.342828	-1.03732	0.351666	PE excluded	0.388998	-0.309408	-1.01428	0.395459
PP	Early	Endothelial	PE included	0.339879	-0.527322	-1.61149	0.55685	PE excluded	0.347502	-0.537547	-1.66039	0.585297
PP	Early	Hofbauer	PE included	0.647034	0.0909199	-0.298823	0.480663	PE excluded	0.575611	0.113257	-0.283845	0.510358
PP	Early	nRBC	PE included	0.500016	0.128823	-0.246036	0.503682	PE excluded	0.558642	0.113083	-0.266421	0.492586
PP	Early	Stromal	PE included	0.0684269	0.946901	-0.0718087	1.96561	PE excluded	0.0509213	1.04129	-0.00418522	2.08677
PP	Early	Syncytiotrophoblast	PE included	0.131577	-0.839505	-1.93136	0.252353	PE excluded	0.100105	-0.93338	-2.04643	0.179674
PP	Early	Trophoblasts	PE included	0.507253	0.200182	-0.392292	0.792657	PE excluded	0.514836	0.203298	-0.409321	0.815916
PP	Late	Endothelial	PE included	0.102392	-0.990665	-2.17998	0.198653	PE excluded	0.162261	-0.849991	-2.04302	0.343037
PP	Late	Hofbauer	PE included	0.788522	0.0585137	-0.369702	0.486729	PE excluded	0.616769	0.107726	-0.314817	0.530269
PP	Late	nRBC	PE included	0.447504	-0.159797	-0.572671	0.253077	PE excluded	0.344626	-0.194933	-0.5997	0.209835
PP	Late	Stromal	PE included	0.0153739	1.38312	0.265447	2.5008	PE excluded	0.0401271	1.16369	0.0526031	2.27478
PP	Late	Syncytiotrophoblast	PE included	0.5868	-0.332245	-1.53216	0.867669	PE excluded	0.798996	-0.153683	-1.33842	1.03105
PP	Late	Trophoblasts	PE included	0.902049	0.0410721	-0.614026	0.69617	PE excluded	0.827255	-0.0728081	-0.727768	0.582152
PP	Pregnancy	Endothelial	PE included	0.106875	-0.981994	-2.17625	0.212266	PE excluded	0.142562	-0.913671	-2.13578	0.308439
PP	Pregnancy	Hofbauer	PE included	0.723583	0.0773002	-0.35171	0.50631	PE excluded	0.598451	0.115879	-0.316018	0.547776
PP	Pregnancy	nRBC	PE included	0.869944	0.0344491	-0.378557	0.447455	PE excluded	0.972985	0.00712745	-0.406029	0.420284
PP	Pregnancy	Stromal	PE included	0.00716663	1.54194	0.419563	2.66431	PE excluded	0.0108761	1.48049	0.342304	2.61868
PP	Pregnancy	Syncytiotrophoblast	PE included	0.151114	-0.880353	-2.08311	0.322401	PE excluded	0.187307	-0.814395	-2.02596	0.397173
PP	Pregnancy	Trophoblasts	PE included	0.530145	0.20866	-0.443678	0.860997	PE excluded	0.713699	0.12457	-0.5419	0.791041
SBP	Early	Endothelial	PE included	0.817947	-0.199086	-1.8968	1.49863	PE excluded	0.944132	-0.0624407	-1.81156	1.68668
SBP	Early	Hofbauer	PE included	0.562647	0.180013	-0.43029	0.790316	PE excluded	0.603757	0.163565	-0.455023	0.782152
SBP	Early	nRBC	PE included	0.942238	0.0216672	-0.565329	0.608663	PE excluded	0.975271	-0.0093352	-0.600509	0.581839
SBP	Early	Stromal	PE included	0.00779952	2.16828	0.573067	3.76348	PE excluded	0.0122241	2.08407	0.455474	3.71267
SBP	Early	Syncytiotrophoblast	PE included	0.0234611	-1.9776	-3.68735	-0.267848	PE excluded	0.0271182	-1.95573	-3.6896	-0.221862
SBP	Early	Trophoblasts	PE included	0.682617	-0.19327	-1.12103	0.734493	PE excluded	0.65071	-0.22013	-1.17444	0.734182
SBP	Late	Endothelial	PE included	0.412741	-0.778954	-2.64531	1.0874	PE excluded	0.337618	-0.892718	-2.71967	0.934232
SBP	Late	Hofbauer	PE included	0.896746	0.0444241	-0.627558	0.716407	PE excluded	0.955167	0.0185307	-0.628533	0.665595
SBP	Late	nRBC	PE included	0.814547	-0.0774209	-0.725328	0.570487	PE excluded	0.706816	-0.11877	-0.738613	0.501073
SBP	Late	Stromal	PE included	0.000579639	3.08928	1.33536	4.84321	PE excluded	0.00312692	2.5705	0.869029	4.27197
SBP	Late	Syncytiotrophoblast	PE included	0.0526449	-1.86164	-3.74462	0.0213372	PE excluded	0.16268	-1.2913	-3.10556	0.522952
SBP	Late	Trophoblasts	PE included	0.427451	-0.415688	-1.44371	0.612333	PE excluded	0.575361	-0.286237	-1.28921	0.716739
SBP	Pregnancy	Endothelial	PE included	0.467525	-0.658693	-2.43804	1.12066	PE excluded	0.553111	-0.545903	-2.35246	1.26065
SBP	Pregnancy	Hofbauer	PE included	0.746052	0.105458	-0.533731	0.744647	PE excluded	0.762363	0.0983466	-0.540095	0.736788
SBP	Pregnancy	nRBC	PE included	0.911302	0.0349206	-0.580424	0.650265	PE excluded	0.980807	-0.0074847	-0.618223	0.603253
SBP	Pregnancy	Stromal	PE included	0.000543725	2.96013	1.28789	4.63238	PE excluded	0.00214998	2.64028	0.957788	4.32278
SBP	Pregnancy	Syncytiotrophoblast	PE included	0.0143304	-2.24094	-4.03294	-0.448934	PE excluded	0.0318893	-1.96139	-3.75236	-0.170421
SBP	Pregnancy	Trophoblasts	PE included	0.684971	-0.200883	-1.17281	0.771045	PE excluded	0.655599	-0.223851	-1.20904	0.761343
Supplementary table ST10.C: Association test between BP levels and the ratio between stromal cells and syncytiotrophoblasts
BP indicator	Window	Population	pvalue	EffectSize	CI.low	CI.up	Population	pvalue	EffectSize	CI.low	CI.up
DBP	Early	PE included	0.067666	-0.00686627	-0.0142328	0.000500269	PE excluded	0.136679	-0.00564393	-0.0130816	0.0017937
DBP	Late	PE included	0.0103639	-0.0103767	-0.0183017	-0.0024516	PE excluded	0.0340901	-0.008921	-0.0171702	-0.000671777
DBP	Pregnancy	PE included	0.0185024	-0.00842153	-0.0154245	-0.0014186	PE excluded	0.0539049	-0.00702531	-0.0141689	0.000118319
MAP	Early	PE included	0.0140396	-0.00817834	-0.0146986	-0.0016581	PE excluded	0.0286565	-0.00736754	-0.0139641	-0.000770938
MAP	Late	PE included	0.00216786	-0.0102136	-0.0167276	-0.0036996	PE excluded	0.0108297	-0.00897403	-0.015869	-0.00207904
MAP	Pregnancy	PE included	0.00253977	-0.00965151	-0.0159052	-0.00339781	PE excluded	0.00984163	-0.00845569	-0.0148686	-0.00204281
PP	Early	PE included	0.0614322	-0.00706628	-0.014472	0.000339485	PE excluded	0.042489	-0.00767871	-0.0150964	-0.000260993
PP	Late	PE included	0.0558878	-0.00669736	-0.0135636	0.00016885	PE excluded	0.130683	-0.00548363	-0.0125992	0.00163199
PP	Pregnancy	PE included	0.0146154	-0.00833014	-0.015011	-0.0016493	PE excluded	0.02293	-0.00788123	-0.0146686	-0.00109385
SBP	Early	PE included	0.00457638	-0.00681255	-0.0115138	-0.00211128	PE excluded	0.00629134	-0.00662135	-0.0113642	-0.00187848
SBP	Late	PE included	0.00167605	-0.00696879	-0.0113048	-0.00263275	PE excluded	0.00968838	-0.00610328	-0.0107222	-0.00148434
SBP	Pregnancy	PE included	0.000648184	-0.00776726	-0.0122171	-0.00331742	PE excluded	0.00245869	-0.00707394	-0.0116423	-0.00250561

[truncated: 2 more sheets: ST11 - Mediation, ST12 - MediationRatioStromalSCT]
